# Supplementary material for: A Systematic Review on Professional Regulation and Credentialing of Public Health Workforce
Source: Int J Environ Res Public Health. 2023 Feb 24;20(5):4101. doi: 10.3390/ijerph20054101 (PMC10002239; doi:10.3390/ijerph20054101)
Supplement: Supplementary file 1 [file ijerph-20-04101-s001.zip]

Archive with 2 entries (2 files):
- Dataset S2.xlsx
- Protocol S1.pdf
