# Supplementary material for: A Systematic Review on Professional Regulation and Credentialing of Public Health Workforce
Source: Int J Environ Res Public Health. 2023 Feb 24;20(5):4101. doi: 10.3390/ijerph20054101 (PMC10002239; doi:10.3390/ijerph20054101)
Supplement: Supplementary file 1 [file ijerph-20-04101-s001.zip › Dataset S2.xlsx]

## Sheet: Metrics
Query Summarization		Publish or Perish Output
Query ID	Query Note	Query	Source	Papers	Citations	Years	Cites_Year	Cites_Paper	Cites_Author	Papers_Author	Authors_Paper	h_index	g_index	hc_index	hI_index	hI_norm	AWCR	AW_index	AWCRpA	e_index	hm_index	QueryDate	Cites_Author_Year	hI_annual	h_coverage	g_coverage	star_count	year_first	year_last	ECC	acc1	acc2	acc5	acc20	hA
PM01	PH pro/WF & cred/lic/reg; 2000-2021	[Public Health AND Professional AND Workforce AND ((credentialing) OR (Regulation OR Licensing OR Registration)) from 2000 to 2021	PubMed	129	0	22	0	0	0	56.85	3.37	0	0	0	0	0	0	0	0	0	0	2022-01-10 13:33:58	0	0	0	0	0	2000	2021	0	0	0	0	0	0
PM02	PH pro/staff & cred/lic/reg; 2000-2021	[Public Health AND Professional AND Staff AND ((credentialing) OR (Regulation OR Licensing OR Registration)) from 2000 to 2021	PubMed	109	0	22	0	0	0	44.82	4.09	0	0	0	0	0	0	0	0	0	0	2022-01-10 14:36:00	0	0	0	0	0	2000	2021	0	0	0	0	0	0
PM03	PH pro/pers & cred/lic/reg; 2000-2021	[Public Health AND Professional AND Personnel AND ((credentialing) OR (Regulation OR Licensing OR Registration)) from 2000 to 2021	PubMed	199	0	20	0	0	0	89.83	3.71	0	0	0	0	0	0	0	0	0	0	2022-01-10 14:39:00	0	0	0	0	0	2002	2021	0	0	0	0	0	0
PM04	PH pro/emp & cred/lic/reg; 2000-2021	[Public Health AND Professional AND Employee AND ((credentialing) OR (Regulation OR Licensing OR Registration)) from 2000 to 2021	PubMed	9	0	19	0	0	0	5.17	2.33	0	0	0	0	0	0	0	0	0	0	2022-01-10 14:48:00	0	0	0	0	0	2003	2018	0	0	0	0	0	0
WS01	PH pro/WF & cred/lic/reg; 2000-2021	Public Health AND Professional AND Workforce AND ((credentialing) OR (Regulation OR Licensing OR Registration)) from 2000 to 2021	Web of Science	134	990	20	49.5	7.39	410.12	53.56	3.8	17	26	12	4.45	9	160.97	12.69	58.23	16.03	10.73	2022-01-11 05:59:55	20.5	0.45	55.2	68.7	1	2002	2021	990	56	25	4	1	5
WS02	PH pro/staff & cred/lic/reg; 2000-2021	Public Health AND Professional AND Staff AND ((credentialing) OR (Regulation OR Licensing OR Registration)) from 2000 to 2021	Web of Science	151	1747	21	83.19	11.57	538.23	51.54	4.45	22	37	13	5.04	13	260.38	16.14	67.05	25.4	13.47	2022-01-11 06:06:18	25.63	0.62	64.6	79.9	4	2001	2021	1747	66	33	10	2	6
WS03	PH pro/pers & cred/lic/reg; 2000-2021	Public Health AND Professional AND Personnel AND ((credentialing) OR (Regulation OR Licensing OR Registration)) from 2000 to 2021	Web of Science	76	1290	21	61.43	16.97	407.79	27.72	4.07	14	35	10	3.5	9	128.14	11.32	38.27	30.27	7.32	2022-01-11 06:08:37	19.41	0.43	86.2	97	3	2001	2021	1290	27	17	6	1	5
WS04	PH pro/emp & cred/lic/reg; 2000-2021	Public Health AND Professional AND Employee AND ((credentialing) OR (Regulation OR Licensing OR Registration)) from 2000 to 2021	Web of Science	49	502	21	23.9	10.24	243.2	22.4	3.41	10	22	7	4	8	50.52	7.11	23.14	18.25	6.62	2022-01-11 06:10:47	11.58	0.38	86.3	98	0	2001	2021	502	15	7	3	0	4
GS01	PH pro/WF & cred/lic/reg; 2000-2021	[Public Health AND Professional AND Workforce AND ((credentialing) OR (Regulation OR Licensing OR Registration)) from 2000 to 2021	Google Scholar	995	470912	22	21405.1	473.28	205922	470.74	2.94	370	678	212	119.88	230	61448.6	247.89	27288.8	491.39	261.89	2022-01-10 15:32:28	9360.07	10.45	80.3	97.9	693	2000	2021	470912	876	840	770	538	105
GS02	PH pro/staff & cred/lic/reg; 2000-2021	[Public Health AND Professional AND Staff AND ((credentialing) OR (Regulation OR Licensing OR Registration)) from 2000 to 2021	Google Scholar	996	968563	22	44025.6	972.45	465774	472.38	3.04	582	984	310	187.45	365	109874	331.47	12323	691.29	400.81	2022-01-10 16:24:00	21171.5	16.59	84.3	100	918	2000	2021	968563	994	986	958	870	149
GS03	PH pro/pers & cred/lic/reg; 2000-2021	[Public Health AND Professional AND Personnel AND ((credentialing) OR (Regulation OR Licensing OR Registration)) from 2000 to 2021	Google Scholar	998	582474	22	26476.1	583.64	298487	473.04	2.99	406	744	226	134.56	262	77513.2	278.41	40530.1	531.98	294.52	2022-01-10 20:18:00	13567.6	11.91	76.9	95.1	866	2000	2021	582474	970	963	931	618	109
GS04	PH pro/emp & cred/lic/reg; 2000-2021	[Public Health AND Professional AND Employee AND ((credentialing) OR (Regulation OR Licensing OR Registration)) from 2000 to 2021	Google Scholar	994	862197	22	39190.8	867.4	460843	533.74	2.64	529	926	291	203.08	374	101893	319.21	12379.6	650.04	402.68	2022-01-10 21:14:00	20947.4	17	81.5	99.6	920	2000	2021	862197	983	979	957	853	136

## Sheet: Results
Categorization		PoP Output																										Cleaning & Duplicates			Hyperlinks to Articles				Screening (Title & Abstract)							Critical Appraisal							Data Extraction
Ref ID	Query ID	Cites	Authors	Title	Year	Source	Publisher	ArticleURL	CitesURL	GSRank	QueryDate	Type	DOI	ISSN	CitationURL	Volume	Issue	StartPage	EndPage	ECC	CitesPerYear	CitesPerAuthor	AuthorCount	Age	Abstract	FullTextURL	RelatedURL	Trimmed Title	A-DOI	Dup	HL_ArticleURL	HL_FullTextURL	HL_RelatedURL	HL_DOI	R1-S	R1-S Notes	R2-S	R2-S Notes	R3-S	R3-S Notes	Relevant?	R1-CA	R1-CA Comments	R2-CA	R2-CA Comments	R3-CA	R3-CA Comments	CA Determination	Country of Performance
1	PM01	0		Workforce development at the local level: the NACCHO perspective.	2003	Journal of public health management and practice : JPHMP				116	2022-01-10 13:33:55	Editorial		1078-4659		9	6	440	442	0	0	0	0	19				workforce development at the local level the naccho perspective									N		N/A		Removed
2	PM01	0	A Bensoussan, S P Myers, S M Wu, K O'Connor	Naturopathic and Western herbal medicine practice in Australia-a workforce survey.	2004	Complementary therapies in medicine				107	2022-01-10 13:33:55	Comparative Study	10.1016/j.ctim.2004.01.001	0965-2299		12	1	17	27	0	0	0	4	18	Despite substantial growth in the use of complementary medicine, no comprehensive national study has been undertaken of the naturopathic and Western herbal medicine component of the healthcare workforce in Australia. This study aimed to examine the nature of these practices and this currently unregulated workforce in Australia. A comprehensive survey questionnaire was developed in consultation wi…			naturopathic and western herbal medicine practice in australia-a workforce survey	*10.1016/j.ctim.2004.01.001					DOI	N		N				No
3	PM01	0	Adelle Shaw-Flach, Georgina Hoy	Supporting pre-registration nurses within health visiting and school nursing.	2016	Community practitioner : the journal of the Community Practitioners' & Health Visitors' Association				44	2022-01-10 13:33:55	Journal Article		1462-2815		89	12	44	48	0	0	0	2	6	During the Health Visitor Implementation Plan (DH, 2011), health visiting teams were flooded with high numbers of health visitor students and, as a result, preregistration student nurse placements for both health visitor and school nurse placements were reduced or temporarily suspended until its conclusion in 2015. Since then, pre-registration placements within health visiting and school nursing …			supporting pre-registration nurses within health visiting and school nursing							N		N				No
4	PM01	0	Alison McEwen, Chris Jacobs	Preparing the genetic counseling workforce for the future in Australasia.	2021	Journal of genetic counseling				15	2022-01-10 13:33:55	Journal Article	10.1002/jgc4.1358	1573-3599		30	1	55	60	0	0	0	2	1	Current genetic counseling students will graduate into a workforce involving more opportunities, diversity, and uncertainty than any previous generation. Preparing the future genetic counseling workforce is a dynamic challenge, both for the profession and for educators. The dominance of the medical model in the state funded Australian healthcare system creates a power imbalance between doctors an…			preparing the genetic counseling workforce for the future in australasia	*10.1002/jgc4.1358					DOI	N		N				No
5	PM01	0	Alyson Taub, David A Birch, M Elaine Auld, Linda Lysoby, Laura Rasar King	Strengthening quality assurance in health education: recent milestones and future directions.	2009	Health promotion practice				85	2022-01-10 13:33:55	Journal Article	10.1177/1524839908329854	1524-8399		10	2	192	200	0	0	0	5	13	The health education profession has a lengthy history of efforts to assure the quality of health education professional preparation and practice. These initiatives to improve the value and accountability of health education are not only beneficial to current practitioners and faculty but also to consumers, students, employers, other professional colleagues, and numerous other stakeholders. This a…			strengthening quality assurance in health education recent milestones and future directions	*10.1177/1524839908329854					DOI	Y	health education profession as PHW?	Y				Yes	Include		Include				Included	United States
6	PM01	0	Amy Opalek	Data element mapping to analyze fit for use of three XML standards for health workforce tracking.	2021	Human resources for health				8	2022-01-10 13:33:55	Journal Article	10.1186/s12960-021-00615-x	1478-4491		19	1	72		0	0	0	1	1	Ensuring a sufficient supply and distribution of health care professionals is essential to meeting public health needs. Regulatory agencies protect their communities by ensuring that new health professionals have the required qualifications to practice safely and by tracking the volume and distribution of those professionals on an ongoing basis. The speed and accuracy of sharing these data could …			data element mapping to analyze fit for use of three xml standards for health workforce tracking	*10.1186/s12960-021-00615-x					DOI	N		N				No
7	PM01	0	Anita M Farel, Sarah E Pfau, Sarah C Paliulis, Karl E Umble	Online analytic and technical training.	2003	Journal of public health management and practice : JPHMP				113	2022-01-10 13:33:55	Journal Article	10.1097/00124784-200311000-00012	1078-4659		9	6	513	521	0	0	0	4	19	The authors describe the effect of online analytic and technical skills training tools on professional development and practice. Three questions were addressed: (1) Will maternal and child health and other public health professionals register for and engage in online training opportunities? (2) Was this mode of instruction perceived to be an effective means for learning specific skills? and (3) W…			online analytic and technical training	*10.1097/00124784-200311000-00012					DOI	N		N				No
8	PM01	0	Anita Peerson, Robyn Aitken, Elizabeth Manias, Judith Parker, Kitty Wong	Agency nursing in Melbourne, Australia: a telephone survey of hospital and agency managers.	2002	Journal of advanced nursing				120	2022-01-10 13:33:55	Journal Article	10.1046/j.1365-2648.2002.02407.x	0309-2402		40	5	504	512	0	0	0	5	20	Agency nursing is a poorly understood and under-researched phenomenon. Despite the considerable costs and possible benefits of using agency nurses, little is known about the nature of agency nursing from different perspectives, including hospital and agency managers. To describe the professional relationship between hospitals and nursing agencies, utilization trends of agency nurses, and institut…			agency nursing in melbourne, australia a telephone survey of hospital and agency managers	*10.1046/j.1365-2648.2002.02407.x					DOI	N		N				No
9	PM01	0	Anjali Rajendra Gondhalekar, Lakshaajeni Thevapalan, Mohammed Ahmed Rashid	Analysis of Preparatory Courses for the Practical Component of the PLAB Exam for International Medical Graduates in the UK.	2021	Advances in medical education and practice				2	2022-01-10 13:33:55	Journal Article	10.2147/AMEP.S328255	1179-7258		12		1053	1058	0	0	0	3	1	Medical workforce shortages are a major threat to the future of the UK National Health Service (NHS) and countless other healthcare systems globally. Reliance on international medical graduates is likely to continue and may increase, although these doctors face many educational and professional challenges. The Professional and Linguistic Assessment Board (PLAB) test, delivered by the General Medi…			analysis of preparatory courses for the practical component of the plab exam for international medical graduates in the uk	*10.2147/AMEP.S328255					DOI	N		N				No
10	PM01	0	Ann H Cary	Public health nursing credentialing and the "pseudo-shortage".	2003	Public health nursing (Boston, Mass.)				119	2022-01-10 13:33:55	Editorial	10.1046/j.1525-1446.2003.20201.x	0737-1209		20	2	83	84	0	0	0	1	19				public health nursing credentialing and the "pseudo-shortage"	*10.1046/j.1525-1446.2003.20201.x					DOI	N		N				No
11	PM01	0	Anna L Howe	Migrant care workers or migrants working in long-term care? A review of Australian experience.	2009	Journal of aging & social policy				80	2022-01-10 13:33:55	Journal Article	10.1080/08959420903167140	0895-9420		21	4	374	392	0	0	0	1	13	Discussion of the role of migrant care workers in long-term care (LTC) that has gained increasing attention in the United States and other developed countries in recent years is of particular relevance to Australia, where 24% of the total population is overseas-born, two-thirds of them coming from countries where English is not the primary language. Issues of interest arise regarding meeting LTC …			migrant care workers or migrants working in long-term care a review of australian experience	*10.1080/08959420903167140					DOI	N		N				No
12	PM01	0	Anne E Gwozdek, Renee Tetrick, H Luke Shaefer	The origins of Minnesota's mid-level dental practitioner: alignment of problem, political and policy streams.	2014	Journal of dental hygiene : JDH				52	2022-01-10 13:33:55	Journal Article		1553-0205		88	5	292	301	0	0	0	3	8	Using John Kingdon's agenda-setting model, this paper explores how Minnesota came to legislate a mid-level dental practitioner to its oral health workforce. Using a pluralist framework embracing the existence of various interests and convictions, this analysis highlights the roles of issue formation, agenda setting and politics in policymaking. Using Kingdon's agenda-setting model as a theoretica…			the origins of minnesota s mid-level dental practitioner alignment of problem, political and policy streams							N		N				No
13	PM01	0	Antoniya Dimova, Maria Rohova, Emanuela Moutafova, Elka Atanasova, Stefka Koeva, Dimitra Panteli, Ewout van Ginneken	Bulgaria health system review.	2012	Health systems in transition				66	2022-01-10 13:33:55	Journal Article		1817-6127		14	3	1	186	0	0	0	7	10	In the last 20 years, demographic development in Bulgaria has been characterized by population decline, a low crude birth rate, a low fertility rate, a high mortality rate and an ageing population. A stabilizing political situation since the early 2000s and an economic upsurge since the mid-2000s were important factors in the slight increase of the birth and fertility rates and the slight decreas…			bulgaria health system review							N		N				No
14	PM01	0	Atul Grover	Critical care workforce: a policy perspective.	2006	Critical care medicine				100	2022-01-10 13:33:55	Journal Article	10.1097/01.CCM.0000200039.32697.76	0090-3493		34	3			0	0	0	1	16	Workforce studies may be disconnected from the policies that affect supply and demand for health professionals. Sporadic review of the physician workforce in the last century has led to wide swings in perception about its adequacy. However, workforce research has influenced federal policy as well as the policies of institutions responsible for training and regulation of physicians. This discussio…			critical care workforce a policy perspective	*10.1097/01.CCM.0000200039.32697.76					DOI	N		N				No
15	PM01	0	Ayesha De Costa, Eva Johannson	By 'default or design'? The expansion of the private health care sector in Madhya Pradesh, India.	2011	Health policy (Amsterdam, Netherlands)				75	2022-01-10 13:33:55	Journal Article	10.1016/j.healthpol.2011.06.005	1872-6054		103	2	283	289	0	0	0	2	11	Despite an extensive tiered public healthcare system, India has one of the most privatized healthcare systems in world. There is no evidence suggesting that this privatization at anytime has been deliberate. So what has contributed to the private healthcare sector becoming so dominant in the setting? We explore possible reasons for the rapid expansion of the private sector through in depth interv…			by default or design the expansion of the private health care sector in madhya pradesh, india	*10.1016/j.healthpol.2011.06.005					DOI	Y		N		N		No
16	PM01	0	B J Turnock	Competency-based credentialing of public health administrators in Illinois.	2001	Journal of public health management and practice : JPHMP				127	2022-01-10 13:33:55	Journal Article	10.1097/00124784-200107040-00012	1078-4659		7	4	74	82	0	0	0	1	21	This article describes an initiative to develop and implement a competency-based credentialing program for public health managers and administrators that is linked with practice performance standards for local public health systems. The Illinois Public Health Administration Certification Board represents an innovative model for credentialing public health workers, placing equal value on competenc…			competency-based credentialing of public health administrators in illinois	*10.1097/00124784-200107040-00012					DOI	Y		Y				Yes	Include		Include				Included	US (Illinois)
17	PM01	0	Barbara J Polivka, Rosemary V Chaudry	Public Health Nursing Position Descriptions Congruence with ANA Standards, Public Health Essential Services, and Quad Council Domains.	2015	Public health nursing (Boston, Mass.)				56	2022-01-10 13:33:55	Journal Article	10.1111/phn.12148	1525-1446		32	5	532	542	0	0	0	2	7	To map position descriptions (PDs) for staff public health (PH) nurses to two national frameworks for PH nursing and one framework for PH. This descriptive study included PDs (N = 161) from 66 Ohio local health departments. Statements in each PD were analyzed for congruence with the twenty 2007 American Nurses Association Public Health Nursing Standards/Substandards (ANA Standards), the 10 Essent…			public health nursing position descriptions congruence with ana standards, public health essential services, and quad council domains	*10.1111/phn.12148					DOI	Y	not sureNurses Association Public Health Nursing Standards/Substandards	Y				Yes	Include		Include		Include	Intro? position descriptions (PDs) for staff public health (PH) nurses	Included	United States
18	PM01	0	Belinda Buckley, Steve White, Katrina Poppe, Gillian Whalley	The cardiac sonography workforce in New Zealand.	2013	Australasian journal of ultrasound in medicine				63	2022-01-10 13:33:55	Journal Article	10.1002/j.2205-0140.2013.tb00169.x	1836-6864		16	2	77	85	0	0	0	4	9	Introduction: The aim of this paper is to investigate the cardiac sonography workforce characteristics and registration requirements in New Zealand (NZ), with a comparison to similar workforces internationally. Methods: The Survey of Clinical Echocardiography in New Zealand 2 (SCANZ2) audit was performed in December 2010. All of NZ's public-funded District Health Board (DHB) centers providing ech…			the cardiac sonography workforce in new zealand	*10.1002/j.2205-0140.2013.tb00169.x					DOI	N	not PHW	N				No
19	PM01	0	Benjamin P Falit, Hubert Y Pan, Benjamin D Smith, Brian M Alexander, Anthony L Zietman	The Radiation Oncology Job Market: The Economics and Policy of Workforce Regulation.	2016	International journal of radiation oncology, biology, physics				46	2022-01-10 13:33:55	Journal Article	10.1016/j.ijrobp.2016.05.029	1879-355X		96	3	501	510	0	0	0	5	6	Examinations of the US radiation oncology workforce offer inconsistent conclusions, but recent data raise significant concerns about an oversupply of physicians. Despite these concerns, residency slots continue to expand at an unprecedented pace. Employed radiation oncologists and professional corporations with weak contracts or loose ties to hospital administrators would be expected to suffer th…			the radiation oncology job market the economics and policy of workforce regulation	*10.1016/j.ijrobp.2016.05.029					DOI	N	not PHW	N				No
20	PM01	0	Bruce Rosen, Ruth Waitzberg, Sherry Merkur	Israel: Health System Review.	2015	Health systems in transition				48	2022-01-10 13:33:55	Journal Article		1817-6127		17	6	1	212	0	0	0	3	7	Israel is a small country, with just over 8 million citizens and a modern market-based economy with a comparable level of gross domestic product per capita to the average in the European Union. It has had universal health coverage since the introduction of a progressively financed statutory health insurance system in 1995. All citizens can choose from among four competing, non-profit-making healt…			israel health system review							N		N				No
21	PM01	0	Caragh Brosnan	Alternative futures: Fields, boundaries, and divergent professionalisation strategies within the Chiropractic profession.	2017	Social science & medicine (1982)				39	2022-01-10 13:33:55	Journal Article	10.1016/j.socscimed.2017.08.018	1873-5347		190		83	91	0	0	0	1	5	Sociological studies of the complementary and alternative medicine (CAM) occupations have documented the professionalisation strategies these groups use to establish boundaries between themselves and their competitors, including seeking educational accreditation and statutory regulation/licensure. Chiropractic has been particularly successful at professionalising and in Australia and the UK it is…			alternative futures fields, boundaries, and divergent professionalisation strategies within the chiropractic profession	*10.1016/j.socscimed.2017.08.018					DOI	N		N				No
22	PM01	0	Carlo De Pietro	Private medical services in the Italian public hospitals: the case for improving HRM.	2006	Health policy (Amsterdam, Netherlands)				102	2022-01-10 13:33:55	Journal Article	10.1016/j.healthpol.2005.09.004	0168-8510		78	1	56	69	0	0	0	1	16	This study explores how Italian public hospitals can use private medical activities run by their employed physicians as a human resources management (HRM) tool. It is based on field research in two acute-care hospitals and a review of Italian literature and laws. The Italian National Health Service (NHS) allows employed physicians to run private, patient-funded activities ("private beds", surgica…			private medical services in the italian public hospitals the case for improving hrm	*10.1016/j.healthpol.2005.09.004					DOI	Y		N		N		No
23	PM01	0	Carol S Woltring, Lloyd F Novick	Public health workforce: infrastructure's keystone.	2003	Journal of public health management and practice : JPHMP				117	2022-01-10 13:33:55	Editorial	10.1097/00124784-200311000-00001	1078-4659		9	6	438	439	0	0	0	2	19				public health workforce infrastructure s keystone	*10.1097/00124784-200311000-00001					DOI	N		N				No
24	PM01	0	Caroline Coen, Jane Wills	Specialist health promotion as a career choice in public health.	2007	The journal of the Royal Society for the Promotion of Health				93	2022-01-10 13:33:55	Journal Article	10.1177/1466424007081779	1466-4240		127	5	231	238	0	0	0	2	15	Health promotion is a young discipline and area of practice that has struggled to establish a discrete identity but which is becoming consolidated as a specialist field of practice through the establishment of occupational standards, a voluntary register (UKVR) and a multidisciplinary public health career framework. This study sought to explore current health promotion managers' career pathways i…			specialist health promotion as a career choice in public health	*10.1177/1466424007081779					DOI	Y	not sure! future career pathways in public health?	Y				Yes	Include		Include				Included	United Kingdom
25	PM01	0	Cass Hoskins, Clara Gaff, Alison McEwen, Ivan Macciocca, Amy Pearn, Carolyn Shalhoub, Hayley Salvemini, Jennifer Berkman, Kate E Riley, Rachel Williams, Michael Milward, Mary-Anne Young	Professional regulation for Australasian genetic counselors.	2021	Journal of genetic counseling				16	2022-01-10 13:33:55	Journal Article	10.1002/jgc4.1344	1573-3599		30	2	361	369	0	0	0	12	1	As a result of the ongoing global expansion of genetic counseling, the need to formalize a system of professional regulation for genetic counselors was identified in Australasia. In June 2017, under the auspices of the Human Genetics Society of Australasia (HGSA), a working party was convened. The purpose of the working party was to provide strategic leadership for the profession of Australasian …			professional regulation for australasian genetic counselors	*10.1002/jgc4.1344					DOI	N	not PHW	N				No
26	PM01	0	Celia Davies	Regulating the health care workforce: next steps for research.	2004	Journal of health services research & policy				110	2022-01-10 13:33:55	Journal Article	10.1258/135581904322724149	1355-8196		9		55	61	0	0	0	1	18	This article explores the recent ferment surrounding professional self-regulation in medicine and other health professions. It reviews the academic literature and sets out an agenda for research. The first section considers definitions, acknowledging the particularly complex regulatory maze in UK health care at present, in which professional self-regulation is only one part. The second section re…			regulating the health care workforce next steps for research	*10.1258/135581904322724149					DOI	Y	?	N		N		No
27	PM01	0	Christine L Vandenhouten, Crystal L DeVance-Wilson, Barbara Battin Little	Credentialing Public Health Nurses: Current Issues and Next Steps Forward.	2015	Public health nursing (Boston, Mass.)				50	2022-01-10 13:33:55	Journal Article	10.1111/phn.12206	1525-1446		32	5	565	576	0	0	0	3	7	The purpose of this descriptive, cross-sectional study was to identify Public Health Nurses' (PHN) perceived motivators and barriers to seeking PHN board certification. In collaboration with the Quad Council of Public Health Nursing Organizations, PHNs from across the United States were invited to complete the PHN Certification Survey, a 14-item online questionnaire. A total of 912 surveys were c…			credentialing public health nurses current issues and next steps forward	*10.1111/phn.12206					DOI	Y		Y				Yes	Include		Include				Included	United States
28	PM01	0	Christopher Ogolla, Joan P Cioffi	Concerns in workforce development: linking certification and credentialing to outcomes.	2007	Public health nursing (Boston, Mass.)				94	2022-01-10 13:33:55	Journal Article	10.1111/j.1525-1446.2007.00653.x	0737-1209		24	5	429	438	0	0	0	2	15	Investments in public health workforce development are based on the assumption that capacity and competencies are linked with the effectiveness and efficiency of providing essential public health services. However, evidence of the effects of workforce quantity or quality on the performance of core public health functions is limited. A review of public health, health care, and teacher education li…			concerns in workforce development linking certification and credentialing to outcomes	*10.1111/j.1525-1446.2007.00653.x					DOI	Y		Y				Yes	Include		Include				Included	United States
29	PM01	0	Connie J Evashwick, James W Begun, John R Finnegan	Public health as a distinct profession: has it arrived?	2013	Journal of public health management and practice : JPHMP				59	2022-01-10 13:33:55	Journal Article	10.1097/PHH.0b013e31828002d2	1550-5022		19	5	412	419	0	0	0	3	9	This article reviews the elements consistent with the definition of a "profession" in the contemporary United States and argues that public health should be considered a distinct profession, recognizing that it has a unique knowledge base and career paths independent of any other occupation or profession. The Welch-Rose Report of 1915 prescribed education for public health professionals and assum…			public health as a distinct profession has it arrived	*10.1097/PHH.0b013e31828002d2					DOI	Y		Y				Yes	Include		Include				Included	United States
30	PM01	0	Connie Kracher, Carolyn Breen, Kim McMahon, Lorraine Gagliardi, Cara Miyasaki, Katherine Landsberg, Constance Reed	The Evolution of the Dental Assisting Profession.	2017	Journal of dental education				38	2022-01-10 13:33:55	Journal Article	10.21815/JDE.017.031	1930-7837		81	9			0	0	0	7	5	The objectives of this article are to describe the dental assistant's role in the dental delivery system; assess the educational structure of the dental assisting profession; and project factors likely to impact the future role of the dental assistant. The article summarizes the current status and trends of the dental assisting profession including general responsibilities, credentialing, and reg…			the evolution of the dental assisting profession	*10.21815/JDE.017.031					DOI	N	is dental assistant PHW?	N				No
31	PM01	0	D Aluwihare-Samaranayake, L Ogilvie, G G Cummings, Ian R Gellatly	The nursing profession in Sri Lanka: time for policy changes.	2017	International nursing review				40	2022-01-10 13:33:55	Journal Article	10.1111/inr.12398	1466-7657		64	3	363	370	0	0	0	4	5	We address issues and challenges in nursing in Sri Lanka with the aim of identifying where and how policy changes need to be made. Increased global interconnectivity calls for professional leadership, research, education, and policy reform in nursing as these are identified as enhancing health workforce performance and professionalization, thereby improving health systems. We draw on first-hand k…			the nursing profession in sri lanka time for policy changes	*10.1111/inr.12398					DOI	N		N				No
32	PM01	0	Daniel Dejene, Tegbar Yigzaw, Samuel Mengistu, Zerihun Wolde, Abiy Hiruy, Damtew Woldemariam, Miftah Awol	Practice analysis of junior doctors in Ethiopia: implications for strengthening medical education, practice and regulation.	2018	Global health research and policy				28	2022-01-10 13:33:55	Journal Article	10.1186/s41256-018-0086-7	2397-0642		3		31		0	0	0	7	4	A high performing physician workforce is critical to attain nationally set health sector goals. Ethiopia has expanded training of medical doctors. However, little is known about junior doctors' performance. Understanding medical practice is essential to inform medical education and practice, establish licensure examination and guide workforce management decisions. We conducted a practice analysis…			practice analysis of junior doctors in ethiopia implications for strengthening medical education, practice and regulation	*10.1186/s41256-018-0086-7					DOI	N		Y		N		No
33	PM01	0	Daniel L Partridge, Ruth Wetta-Hall, Angelia M Paschal, Jack A Brown, Carl Osaki	The influence of experience and credential status on perceptions of agency competency in delivery of the 10 essential environmental public health services.	2009	Journal of environmental health				84	2022-01-10 13:33:55	Journal Article		0022-0892		72	3	16	22	0	0	0	5	13	Contributions made by the environmental health (EH) workforce in reducing human disease are some of the most significant to public health. A shrinking workforce and increased work complexity have called for workforce training in the 10 essential public health services. The preliminary study discussed here assesses perceived competency of the Kansas EH workforce in the 10 essential public health s…			the influence of experience and credential status on perceptions of agency competency in delivery of the 10 essential environmental public health services							Y		Y				Yes	Include		Include				Included	US
34	PM01	0	Daniela Marquez, Dylan Pell, Sue Forster-Cox, Evelyn Garcia, Sophia Ornelas, Brenna Bandstra, Holly Mata	Promoting Health Through Policy and Systems Change: Public Health Students and Mentors on the Value of Policy Advocacy Experience in Academic Internships.	2017	Health promotion practice				43	2022-01-10 13:33:55	Journal Article	10.1177/1524839917699817	1524-8399		18	3	323	326	0	0	0	7	5	Emerging professionals and new Certified Health Education Specialists often lack academic training in and actual experience in National Commission for Health Education Credentialing Area of Responsibility VII: Communicate, Promote, and Advocate for Health, Health Education/Promotion, and the Profession. For undergraduate and graduate students who have an opportunity to complete an internship or p…			promoting health through policy and systems change public health students and mentors on the value of policy advocacy experience in academic internships	*10.1177/1524839917699817					DOI	N		N				No
35	PM01	0	David G Campbell, Matthew R McGrail, Belinda O'Sullivan, Deborah J Russell	Outcomes of a 1-year longitudinal integrated medical clerkship in small rural Victorian communities.	2019	Rural and remote health				23	2022-01-10 13:33:55	Comparative Study	10.22605/RRH4987	1445-6354		19	2	4987		0	0	0	4	3	Access to medical services for rural communities is poorer than for metropolitan communities in many parts of the world. One of the strategies to improve rural medical workforce has been rural clinical placements for undergraduate medical students. This study explores the workforce outcomes of one model of such placements - the longitudinal integrated clerkship (LIC) - delivered in year 4, the pe…			outcomes of a 1-year longitudinal integrated medical clerkship in small rural victorian communities	*10.22605/RRH4987					DOI	N		N				No
36	PM01	0	David J Hillis, Michael W Gorton, Bruce H Barraclough, David Beckett	Educational and health impact of the Baume Report: 'A Cutting Edge: Australia's Surgical Workforce'.	2014	Australian health review : a publication of the Australian Hospital Association				53	2022-01-10 13:33:55	Journal Article	10.1071/AH14062	0156-5788		38	5	487	494	0	0	0	4	8	The Baume Report (1994) on Australia's surgical workforce had the potential to impact upon the health and educational sectors. This paper analyses the recommendations of this report and their impact at the time and 15 years later (2009). A questionnaire-based study was performed with the 18 senior Fellows and the Royal Australasian College of Surgeons (RACS) solicitor who had been instrumental in…			educational and health impact of the baume report a cutting edge australia s surgical workforce	*10.1071/AH14062					DOI	N		N				No
37	PM01	0	Deana I Melton, Jeffrey A Katula, Karen M Mustian	The current state of personal training: an industry perspective of personal trainers in a small Southeast community.	2008	Journal of strength and conditioning research				92	2022-01-10 13:33:55	Journal Article	10.1519/JSC.0b013e3181660dab	1533-4287		22	3	883	889	0	0	0	3	14	Although research has identified a number of qualities and competencies necessary to be an effective exercise leader, the fitness industry itself is largely unregulated and lacks a unified governing body. As such, a plethora of personal trainer certifications exists with varying degrees of validity that fail to ensure qualified trainers and, therefore, protect the consumer. It is argued that the …			the current state of personal training an industry perspective of personal trainers in a small southeast community	*10.1519/JSC.0b013e3181660dab					DOI	N		N				No
38	PM01	0	Debra Olson, Mary Hoeppner, Susan Larson, Anne Ehrenberg, Agnes T Leitheiser	Lifelong learning for public health practice education: a model curriculum for bioterrorism and emergency readiness.	2008	Public health reports (Washington, D.C. : 1974)				87	2022-01-10 13:33:55	Journal Article	10.1177/00333549081230S208	0033-3549		123		53	64	0	0	0	5	14	In 2002, the University of Minnesota School of Public Health (UMNSPH) adopted an approach that supports basic, advanced, and continuing education curricula to train current and future public health workers. This model for lifelong learning for public health practice education allows for the integration of competency domains from the Council on Linkages Between Academia and Public Health Practice'…			lifelong learning for public health practice education a model curriculum for bioterrorism and emergency readiness	*10.1177/00333549081230S208					DOI	N		N				No
39	PM01	0	Deirdre FitzGerald, Ruth-Anne Keane, Alex Reid, Desmond O'Neill	Ageing, cognitive disorders and professional practice.	2013	Age and ageing				62	2022-01-10 13:33:55	Journal Article	10.1093/ageing/aft068	1468-2834		42	5	608	614	0	0	0	4	9	the workforce is ageing. The contribution of older workers is considerable. Their occupational health profiles differ from those of younger workers. we wished to establish whether consideration has been given by regulatory and professional bodies of the impact of ageing-related conditions such as dementia on professional practice. We e-mailed a questionnaire to 22 regulatory and professional bodi…			ageing, cognitive disorders and professional practice	*10.1093/ageing/aft068					DOI	N		N				No
40	PM01	0	Denese Playford, Hanh Ngo, Ian Puddey	Intention mutability and translation of rural intention into actual rural medical practice.	2021	Medical education				17	2022-01-10 13:33:55	Journal Article	10.1111/medu.14404	1365-2923		55	4	496	504	0	0	0	3	1	Rural intention and experience during medical school have been related to subsequent rural work. However, their relative contributions and the timing of their effects are not known. These data are critical to effective educational interventions able to improve rural medical workforce numbers, an international priority. Participants were graduates of an Australian MBBS degree between 2006 and 2016…			intention mutability and translation of rural intention into actual rural medical practice	*10.1111/medu.14404					DOI	N		N				No
41	PM01	0	Donald B Giddon, Leon A Assael	For preventive medicine to include oral health care, the dental profession, licensing agencies, payers, and the public must effect change.	2018	Preventive medicine				30	2022-01-10 13:33:55	Journal Article	10.1016/j.ypmed.2018.07.004	1096-0260		114		200	204	0	0	0	2	4	Dentistry is represented to the US public in large part by the various professional associations, which speak for the interests of general and specialized dentists, mostly in private proprietary practice. Unfortunately, the interests of dental professional associations may often be in conflict with those of the public. To resolve this continued disparity, it behooves the dental leadership to beco…			for preventive medicine to include oral health care, the dental profession, licensing agencies, payers, and the public must effect change	*10.1016/j.ypmed.2018.07.004					DOI	N		N				No
42	PM01	0	Elizabeth A Sullivan, Simon Willcock, Kathie Ardzejewska, Emma K Slaytor	A pre-employment programme for overseas-trained doctors entering the Australian workforce, 1997-99.	2002	Medical education				122	2022-01-10 13:33:55	Journal Article	10.1046/j.1365-2923.2002.01196.x	0308-0110		36	7	614	621	0	0	0	4	20	Overseas-trained doctors (OTDs) have limited access and formal interaction with the Australian health care system prior to joining the Australian medical workforce. A pre-employment programme was designed to familiarize OTDs with the Australian health care system. All OTDs who had passed their Australian Medical Council (AMC) exams and were applying for a pre-registration year in New South Wales …			a pre-employment programme for overseas-trained doctors entering the australian workforce, 1997-99	*10.1046/j.1365-2923.2002.01196.x					DOI	N		N				No
43	PM01	0	Em Rahman, Jane Wills	An evaluation of a public health practitioner registration programme: lessons learned for workforce development.	2014	Perspectives in public health				55	2022-01-10 13:33:55	Journal Article	10.1177/1757913914544883	1757-9139		134	5	259	267	0	0	0	2	8	This article explores the lessons learned for workforce development from an evaluation of a regional programme to support the assessment and registration of public health practitioners to the UK Public Health Register (UKPHR) in England. A summative and process evaluation of the public health practitioner programme in Wessex was adopted. Data collection was by an online survey of 32 public health…			an evaluation of a public health practitioner registration programme lessons learned for workforce development	*10.1177/1757913914544883					DOI	N		Y		N		No
44	PM01	0	Ernest Rasyidi, Jeffery N Wilkins, Itai Danovitch	Training the next generation of providers in addiction medicine.	2012	The Psychiatric clinics of North America				68	2022-01-10 13:33:55	Journal Article	10.1016/j.psc.2012.04.001	1558-3147		35	2	461	480	0	0	0	3	10	Within the United States there exists a profound discrepancy between the significant public health problem of substance abuse and the access to treatment for addicted individuals. Part of the insufficient access to treatment is a function of relatively low levels or professional experts in addiction medicine. Part of the low levels of professional addiction experts is the result of inadequate add…			training the next generation of providers in addiction medicine	*10.1016/j.psc.2012.04.001					DOI	N		N				No
45	PM01	0	Frank Clark, William Kimmerly	Case study: a health check-up for the corporate IT department.	2004	Journal of healthcare information management : JHIM				112	2022-01-10 13:33:55	Journal Article		1099-811X		18	1	59	64	0	0	0	2	18	As advances such as the electronic charting, closed-loop medication safety, physician order entry, consumer portals, electronic collaboration, and wireless access become the norm, central IS organizations are finding it difficult to keep pace. This challenge is exacerbated by declining margins, severe cost pressures, increased regulation, and added public scrutiny. Is your centralized IS organiza…			case study a health check-up for the corporate it department							N		N				No
46	PM01	0	G Jean, E Kruger, M Tennant	The distribution of allied dental practitioners in australia: socio-economics and rurality as a driver of better health service accessibility.	2019	Australian dental journal				25	2022-01-10 13:33:55	Journal Article	10.1111/adj.12679	1834-7819		64	2	153	160	0	0	0	3	3	Analysis of the distribution of allied dental practitioners relative to the socio-economic profile of the population, to develop a baseline of employment demographics at a time of proposed deregulation of practicing restrictions. A database of allied dental practitioners (ADP - oral health therapists, dental therapists and dental hygienists) was compiled from the public access register of the Aus…			the distribution of allied dental practitioners in australia socio-economics and rurality as a driver of better health service accessibility	*10.1111/adj.12679					DOI	N		N				No
47	PM01	0	Gary D Gilmore	The credentialing of a population-based health profession.	2002	Journal of public health management and practice : JPHMP				106	2022-01-10 13:33:55	Letter	10.1097/00124784-200205000-00012	1078-4659		8	3	82	83	0	0	0	1	20				the credentialing of a population-based health profession	*10.1097/00124784-200205000-00012					DOI	N		N				No
48	PM01	0	Gwen D Sherwood, Franklin A Shaffer	The role of internationally educated nurses in a quality, safe workforce.	2014	Nursing outlook				58	2022-01-10 13:33:55	Journal Article	10.1016/j.outlook.2013.11.001	1528-3968		62	1	46	52	0	0	0	2	8	Migration and globalization of the nursing workforce affect source countries and destination countries. Policies and regulations governing the movement of nurses from one country to another safeguard the public by ensuring educational comparability and competence. The global movement of nurses and other health care workers calls for quality and safety competencies that meet standards such as thos…			the role of internationally educated nurses in a quality, safe workforce	*10.1016/j.outlook.2013.11.001					DOI	N		Y	Credentialing parity	Y		Yes	Include		Include	internationally educated nurses			Included	Written in US context but not limited to the US
49	PM01	0	Hailu Merga, Tilahun Fufa	Impacts of working environment and benefits packages on the health professionals' job satisfaction in selected public health facilities in eastern Ethiopia: using principal component analysis.	2019	BMC health services research				24	2022-01-10 13:33:55	Journal Article	10.1186/s12913-019-4317-5	1472-6963		19	1	494		0	0	0	2	3	World Health Organization (WHO) predicted that there will be a shortfall of skilled healthcare by 2035 with the greatest shortfall in Africa and Southeast Asia due to satisfaction with payment and incentives. Low job satisfaction of health workers can result in increased staff turnover and absenteeism, which affects the efficiency of health services. Ethiopia has been affected by a shortage of he…			impacts of working environment and benefits packages on the health professionals job satisfaction in selected public health facilities in eastern ethiopia using principal component analysis	*10.1186/s12913-019-4317-5					DOI	N		N				No
50	PM01	0	Haven Emerson	Public health nursing-indispensible and economical for everyone if organized.	2011	Public health nursing (Boston, Mass.)				72	2022-01-10 13:33:55	Address	10.1111/j.1525-1446.2011.00991.x	1525-1446		28	6	569	571	0	0	0	1	11	In August 1930, the editors of the original Public Health Nursing published an article derived from a speech made by Dr. Haven Emerson, then professor of public health administration at Columbia University, on the topic of the distribution and use of public health nurses. The speech was made before an audience of lay board members from hospitals and public health nursing organizations in Chicago,…			public health nursing-indispensible and economical for everyone if organized	*10.1111/j.1525-1446.2011.00991.x					DOI	N		N				No
51	PM01	0	Holly E Jacobson, Francisco Soto Mas, Chiehwen Ed Hsu, James P Turley, Jerry Miller, Misu Kim	Self-assessed emergency readiness and training needs of nurses in rural Texas.	2010	Public health nursing (Boston, Mass.)				81	2022-01-10 13:33:55	Journal Article	10.1111/j.1525-1446.2009.00825.x	1525-1446		27	1	41	48	0	0	0	6	12	Nurses, particularly public health nurses, play a key role in emergency preparedness and response in rural areas. To prepare rural jurisdictions for unforeseen disastrous events it is imperative to assess the public health emergency readiness and training needs of nurses. The objective of this study was to assess the self-reported terrorism preparedness and training needs of a nurse workforce. Cr…			self-assessed emergency readiness and training needs of nurses in rural texas	*10.1111/j.1525-1446.2009.00825.x					DOI	N		N				No
52	PM01	0	Holly Powell Kennedy, Jo Anne Myers-Ciecko, Katherine Camacho Carr, Ginger Breedlove, Tanya Bailey, Marinah V Farrell, Mary Lawlor, Ida Darragh	United States Model Midwifery Legislation and Regulation: Development of a Consensus Document.	2018	Journal of midwifery & women's health				35	2022-01-10 13:33:55	Journal Article	10.1111/jmwh.12727	1542-2011		63	6	652	659	0	0	0	8	4	Midwifery is defined and regulated across all 50 United States. However, states' regulations vary markedly, creating confusion for policy makers and consumers, and can limit services to women. In 2011, the International Confederation of Midwives released Global Standards for Midwifery Education, Regulation, and Association, providing guidance for international midwifery for the first time. US org…			united states model midwifery legislation and regulation development of a consensus document	*10.1111/jmwh.12727					DOI	Y		Y				Yes	Include	midwifery-specific	Include	modified delphi method			Included	United States
53	PM01	0	Hugh P McKenna, Felicity Hasson, Sinead Keeney	Patient safety and quality of care: the role of the health care assistant.	2004	Journal of nursing management				104	2022-01-10 13:33:55	Journal Article	10.1111/j.1365-2834.2004.00514.x	0966-0429		12	6	452	459	0	0	0	3	18	The role of the Health Care Assistant emerged primarily to support the professional nurse and to undertake perceived 'non-nursing' duties under the direction and supervision of qualified nurses. Health Care Assistants are employed in a variety of clinical settings and carry out a range of tasks and procedures. While they represent a substantial proportion of the health care workforce, the growth …			patient safety and quality of care the role of the health care assistant	*10.1111/j.1365-2834.2004.00514.x					DOI	Y	?	N		N		No
54	PM01	0	Hugh Tilson, Kristine M Gebbie	The public health workforce.	2004	Annual review of public health				109	2022-01-10 13:33:55	Journal Article	10.1146/annurev.publhealth.25.102802.124357	0163-7525		25		341	356	0	0	0	2	18	The development of a fully-competent public health workforce as a key component of the nation's public health infrastructure has become the focus of increasing attention. The subject is included in one, and is the major topic of a second, report from the Institute of Medicine published late in 2002. Workforce issues have stimulated the convening of the majority of public health-related associatio…			the public health workforce	*10.1146/annurev.publhealth.25.102802.124357					DOI	Y		Y				Yes	Include		Include				Included	United States
55	PM01	0	J Black, D Allen, L Redfern, L Muzio, B Rushowick, B Balaski, P Martens, M Crawford, K Conlin-Saindon, L Chapman, G Gautreau, M Brennan, B Gosbee, C Kelly, B Round	Competencies in the context of entry-level registered nurse practice: a collaborative project in Canada.	2008	International nursing review				91	2022-01-10 13:33:55	Journal Article	10.1111/j.1466-7657.2007.00626.x	1466-7657		55	2	171	178	0	0	0	15	14	To present the process used by professional staff from 10 Canadian jurisdictional regulatory bodies to develop entry-level competencies for registered nurse practice. Canada is composed of provinces and territories, commonly referred to as jurisdictions with the governmental legal authority to administer the affairs of the area. Each jurisdiction establishes regulatory bodies with the mandate to …			competencies in the context of entry-level registered nurse practice a collaborative project in canada	*10.1111/j.1466-7657.2007.00626.x					DOI	Y		Y				Yes	Include		Include				Included	Canada
56	PM01	0	J M Dunn, A E Steel, J Adams, I Lloyd, N De Groot, T Hausser, J Wardle	Characteristics of global naturopathic education, regulation, and practice frameworks: results from an international survey.	2021	BMC complementary medicine and therapies				11	2022-01-10 13:33:55	Journal Article	10.1186/s12906-021-03217-1	2662-7671		21	1	67		0	0	0	7	1	This descriptive study provides the first examination of global naturopathic education, regulation and practice frameworks that have potential to constrain or assist professional formation and integration in global health systems. Despite increasing public use, a significant workforce, and World Health Organization calls for national policy development to support integration of services, existent…			characteristics of global naturopathic education, regulation, and practice frameworks results from an international survey	*10.1186/s12906-021-03217-1					DOI	N		N				No
57	PM01	0	J P Allegrante, R W Moon, M E Auld, K M Gebbie	Continuing-education needs of the currently employed public health education workforce.	2001	American journal of public health				126	2022-01-10 13:33:55	Consensus Development Conference	10.2105/ajph.91.8.1230	0090-0036		91	8	1230	1234	0	0	0	4	21	This study examined the continuing-education needs of the currently employed public health education workforce. A national consensus panel of leading health educators from public health agencies, academic institutions, and professional organizations was convened to examine the forces creating the context for the work of public health educators and the competencies they need to practice effectivel…			continuing-education needs of the currently employed public health education workforce	*10.2105/ajph.91.8.1230					DOI	N		N				No
58	PM01	0	Jack Lewin, Thomas E Arend	Industry and the profession of medicine: balancing appropriate relationships with the need for innovation.	2011	Journal of vascular surgery				74	2022-01-10 13:33:55	Journal Article	10.1016/j.jvs.2011.04.069	1097-6809		54	3	47		0	0	0	2	11	Much has been made over the last few years about conflicts of interest in the health care community's relationships with industry members, including individual physicians, academic medical centers, and professional organizations. Not only has the Department of Justice (DOJ) been investigating questionable relationships, but House and Senate Oversight Committees have also weighed in on real and pe…			industry and the profession of medicine balancing appropriate relationships with the need for innovation	*10.1016/j.jvs.2011.04.069					DOI	N		N				No
59	PM01	0	Jacob M Appel	If it ducks like a quack: balancing physician freedom of expression and the public interest.	2021	Journal of medical ethics				10	2022-01-10 13:33:55	Journal Article	10.1136/medethics-2021-107256	1473-4257						0	0	0	1	1	Physicians expressing opinions on medical matters that run contrary to the consensus of experts pose a challenge to licensing bodies and regulatory authorities. While the right to express contrarian views feeds a robust marketplace of ideas that is essential for scientific progress, physicians advocating ineffective or dangerous cures, or actively opposing public health measures, pose a grave thr…			if it ducks like a quack balancing physician freedom of expression and the public interest	*10.1136/medethics-2021-107256					DOI	Y		N		N		No
60	PM01	0	Jacqueline P Landman, Stephen A Wootton	Professional regulation of nutritionists: where are we now?	2007	The Proceedings of the Nutrition Society				98	2022-01-10 13:33:55	Journal Article	10.1017/S0029665107005496	0029-6651		66	2	269	276	0	0	0	2	15	Waterlow's (1981) Sixth Boyd Orr Lecture on a 'crisis of identity for nutrition' stimulated the Nutrition Society's drive to professionalisation. Twenty-five years on, the Society begins a new stage; first, towards an independent voluntary regulator, and then towards statutory regulation. It is timely to reflect on progress and identify the remaining challenges. The Society has made impressive pr…			professional regulation of nutritionists where are we now	*10.1017/S0029665107005496					DOI	Y		Y				Yes	Include	nutritionist-specific	Include	focus on nutritionist professional			Included	United Kingdom
61	PM01	0	James Buchan	International rescue? The dynamics and policy implications of the international recruitment of nurses to the UK.	2004	Journal of health services research & policy				111	2022-01-10 13:33:55	Journal Article	10.1258/135581904322724086	1355-8196		9		10	16	0	0	0	1	18	This paper focuses on one global aspect of the current health sector workforce policy agenda - the international recruitment and migration of health workers. It does so primarily by using a case study of the recruitment of nurses to the UK, as a means of exploring the policy challenges and associated research questions. The paper highlights the limitations in comparing national data on the nursin…			international rescue the dynamics and policy implications of the international recruitment of nurses to the uk	*10.1258/135581904322724086					DOI	N		N				No
62	PM01	0	Jane Ellery	Training the public health education workforce.	2002	American journal of public health				123	2022-01-10 13:33:55	Letter	10.2105/ajph.92.7.1053	0090-0036		92	7	1053		0	0	0	1	20				training the public health education workforce	*10.2105/ajph.92.7.1053					DOI	N		N				No
63	PM01	0	Janice A Brannon, Ellen R Cohn, Jana Cason	Making the case for uniformity in professional state licensure requirements.	2012	International journal of telerehabilitation				71	2022-01-10 13:33:55	Journal Article	10.5195/IJT.2012.6091	1945-2020		4	1	41	46	0	0	0	3	10	Telehealth, the use of communication and information technologies to deliver health services, was initially envisioned as a way for persons in rural or remote settings to receive otherwise unavailable healthcare services. Now, in addition to overcoming personnel shortages for underserved populations, telehealth shows promise in meeting the needs of a constantly mobile U.S. society and workforce. …			making the case for uniformity in professional state licensure requirements	*10.5195/IJT.2012.6091					DOI	Y		Y	Telemedicine focused			Yes	Exclude	Short, relatively poorly sourced article, but very narrow goal. Want to consult	Exclude				Excluded
64	PM01	0	Jeffrey S Flier, Jared M Rhoads	The US Health Provider Workforce: Determinants and Potential Paths to Enhancement.	2020	Perspectives in biology and medicine				13	2022-01-10 13:33:55	Journal Article	10.1353/pbm.2020.0053	1529-8795		63	4	644	668	0	0	0	2	2	The health provider workforce is shaped by factors collectively influencing the education, training, licensing, and certification of physicians and allied health professionals, through professional organizations with interlocking and often opaque governance relationships within a state-based licensing system. This system produces a workforce is that is insufficiently responsive to current needs a…			the us health provider workforce determinants and potential paths to enhancement	*10.1353/pbm.2020.0053					DOI	Y		N		N		No
65	PM01	0	Jennifer E Gallagher, Fiorella B Colonio-Salazar, Sandra White	Supporting dentists' health and wellbeing - workforce assets under stress: a qualitative study in England.	2021	British dental journal				4	2022-01-10 13:33:55	Journal Article	10.1038/s41415-021-3130-9	1476-5373						0	0	0	3	1	Background Multiple determinants influence dentists' health and wellbeing. In light of recent concerns, the aim of this research was to explore contemporary influences on dentists' health and wellbeing in England, drawing on their lived experience.Methods Semi-structured interviews were conducted with a purposive sample of dentists working in England, taking into account age, gender, career stage…			supporting dentists health and wellbeing - workforce assets under stress a qualitative study in england	*10.1038/s41415-021-3130-9					DOI	N		N				No
66	PM01	0	Jennifer E Gallagher, Fiorella B Colonio-Salazar, Sandra White	Supporting dentists' health and wellbeing - a qualitative study of coping strategies in 'normal times'.	2021	British dental journal				5	2022-01-10 13:33:55	Journal Article	10.1038/s41415-021-3205-7	1476-5373						0	0	0	3	1	Background Research has highlighted multiple determinants of dentists' health and wellbeing, and has raised concerns over workforce morale and retention. Limited research has been undertaken on possible solutions. Thus, the aim was to explore the coping strategies used or advocated by dentists to protect and support their health and wellbeing.Methods This qualitative study involved a purposive sa…			supporting dentists health and wellbeing - a qualitative study of coping strategies in normal times	*10.1038/s41415-021-3205-7					DOI	N		N				No
67	PM01	0	Joan P Cioffi, Maureen Y Lichtveld, Lee Thielen, Kathleen Miner	Credentialing the public health workforce: an idea whose time has come.	2003	Journal of public health management and practice : JPHMP				114	2022-01-10 13:33:55	Journal Article	10.1097/00124784-200311000-00004	1078-4659		9	6	451	458	0	0	0	4	19	The importance of a well-prepared public health workforce is widely recognized and appreciated. Strategies for enhancing workforce capacity and competency have been discussed by agencies, associations, committees, and expert panels since the landmark 1988 Institute of Medicine report. The need to foster the development of incentives for lifelong learning and career growth is of current interest t…			credentialing the public health workforce an idea whose time has come	*10.1097/00124784-200311000-00004					DOI	Y		Y				Yes	Include		Include				Included	United States
68	PM01	0	Ju-Yul Lee, Sloane Burke Winkelman, Joo Kim	The creation and implementation of the newly implemented Korean Health Education Specialist certification.	2015	Global health promotion				57	2022-01-10 13:33:55	Journal Article	10.1177/1757975914528250	1757-9767		22	1	46	51	0	0	0	3	7	Professional competencies, standards, and professional preparation of public health professionals, which includes health education and health promotion competencies, is documented in Australia, Europe, Japan, and the United States. Preparing a competent public health education workforce is a newly established priority of the South Korean Ministry of Health and Welfare. In 2010, the first ever Hea…			the creation and implementation of the newly implemented korean health education specialist certification	*10.1177/1757975914528250					DOI	N	health educators ?	Y		N		No
69	PM01	0	Julia M Alber, John P Allegrante, M Elaine Auld, Jean Breny	Looking Back and Moving Forward: SOPHE's 70 Years of Contributions to Health Education.	2020	Health education & behavior : the official publication of the Society for Public Health Education				18	2022-01-10 13:33:55	Journal Article	10.1177/1090198120964195	1552-6127		47	6	793	801	0	0	0	4	2	Founded in 1950, the Society for Public Health Education (SOPHE) provides leadership to the health education profession and promotes the health of all people through six strategic commitments: developing and promoting standards for professional preparation and credentialing of community and school health educators; stimulating research on the theory, practice, and teaching of health education; su…			looking back and moving forward sophe s 70 years of contributions to health education	*10.1177/1090198120964195					DOI	N	PH educators - practice?	Y		N		No
70	PM01	0	Julie Evans, Trevor Lambert, Michael Goldacre	GP recruitment and retention: a qualitative analysis of doctors' comments about training for and working in general practice.	2002	Occasional paper (Royal College of General Practitioners)				124	2022-01-10 13:33:55	Evaluation Study		1352-2450			83			0	0	0	3	20	General practice in the UK is experiencing difficulty with medical staff recruitment and retention, with reduced numbers choosing careers in general practice or entering principalships, and increases in less-than-full-time working, career breaks, early retirement and locum employment. Information is scarce about the reasons for these changes and factors that could increase recruitment and retenti…			gp recruitment and retention a qualitative analysis of doctors comments about training for and working in general practice							N		N				No
71	PM01	0	K Benhamou-Levillain	[Public health nurses: a profession under construction].	2004	Sante publique (Vandoeuvre-les-Nancy, France)				105	2022-01-10 13:33:55	Journal Article	10.3917/spub.042.0393	0995-3914		16	2	393	402	0	0	0	1	18	In France, the Training Institutes for Nursing Care (IFSI) primarily prepare individuals for care providing occupations. Thus nurses practicing in the field of public health are non-practicing care providers since their recruitment is solely based upon the criteria of having a State Nursing Diploma (DE) at the end of their initial training. If one admits that public health is scattered and disper…			[public health nurses a profession under construction]	*10.3917/spub.042.0393					DOI	N		N	Cannot find	N/A	Cannot find	Removed
72	PM01	0	Karen Holland, William Lauder	A review of evidence for the practice learning environment: enhancing the context for nursing and midwifery care in Scotland.	2012	Nurse education in practice				76	2022-01-10 13:33:55	Journal Article	10.1016/j.nepr.2011.05.008	1873-5223		12	1	60	64	0	0	0	2	10	This paper considers the issues which will ensure practice learning excellence in the future and in particular how these will impact on the delivery of high quality nursing and midwifery care in Scotland in the United Kingdom (UK). This will include the inter-dependency of learning in practice for undergraduate pre-registration students and qualified practitioners, in particular continuing profes…			a review of evidence for the practice learning environment enhancing the context for nursing and midwifery care in scotland	*10.1016/j.nepr.2011.05.008					DOI	N		N				No
73	PM01	0	Katarzyna Szczerbinska, Marek Zak, Anna Ziomkiewicz	Role of method of implementing multi-factorial falls prevention in nursing homes for elderly persons. The EUNESE project.	2010	Aging clinical and experimental research				82	2022-01-10 13:33:55	Journal Article	10.3275/6591	1594-0667		22	3	261	269	0	0	0	3	12	This study was conducted within the European Network for Safety among the Elderly (funded by the EC in European Public Health Programme 2003-2008). The main aim was to assess the effectiveness of two types of implementation of multi-factorial intervention to reduce the incidence of falls in three nursing homes (NHs): one based on the involvement of the entire nursing staff in assessing the risk o…			role of method of implementing multi-factorial falls prevention in nursing homes for elderly persons the eunese project	*10.3275/6591					DOI	N		N				No
74	PM01	0	Kathleen Leslie, Jean Moore, Chris Robertson, Douglas Bilton, Kristine Hirschkorn, Margaret H Langelier, Ivy Lynn Bourgeault	Regulating health professional scopes of practice: comparing institutional arrangements and approaches in the US, Canada, Australia and the UK.	2021	Human resources for health				12	2022-01-10 13:33:55	Journal Article	10.1186/s12960-020-00550-3	1478-4491		19	1	15		0	0	0	7	1	Fundamentally, the goal of health professional regulatory regimes is to ensure the highest quality of care to the public. Part of that task is to control what health professionals do, or their scope of practice. Ideally, this involves the application of evidence-based professional standards of practice to the tasks for which health professional have received training. There are different jurisdic…			regulating health professional scopes of practice comparing institutional arrangements and approaches in the us, canada, australia and the uk	*10.1186/s12960-020-00550-3					DOI	Y		Y				Yes	Include		Include				Included	United States Canada Australia United Kingdom
75	PM01	0	Kathryn M Rost, Donna Marshall, Stanley Xu	Intervention impact on depression product appraisal and purchasing behavior by employers: a randomized trial.	2014	BMC health services research				54	2022-01-10 13:33:55	Journal Article	10.1186/1472-6963-14-426	1472-6963		14		426		0	0	0	3	8	Employers can purchase high quality depression products that provide the type, intensity and duration of depression care management shown to improve work outcomes sufficiently for many employers to achieve a return on investment. The purpose of this randomized controlled trial was to test an intervention to encourage employers to purchase a high quality depression product for their workforce. Twe…			intervention impact on depression product appraisal and purchasing behavior by employers a randomized trial	*10.1186/1472-6963-14-426					DOI	N		N				No
76	PM01	0	Kathy Wilkie, John Tzountzouris	Enabling Evolving Practice for Healthcare Professionals: A Regulator's Journey.	2017	HealthcarePapers				37	2022-01-10 13:33:55	Journal Article	10.12927/hcpap.2017.25206	1929-6339		16	4	10	23	0	0	0	2	5	The inherent risk involved in the provision of healthcare services leads to the inevitable requirement of health human resource oversight to protect the public from harm (Bayne 2012). As healthcare systems evolve, so do theoretical models for, and practical applications of, health human resource oversight policy and processes. The College of Medical Laboratory Technologists of Ontario (CMLTO), as…			enabling evolving practice for healthcare professionals a regulator s journey	*10.12927/hcpap.2017.25206					DOI	Y		N		N		No
77	PM01	0	Katie R Pennington, Kim D Clark, Sabina Knight	A bitter pill to swallow: registered nurses and medicines regulation in remote Australia.	2020	Rural and remote health				19	2022-01-10 13:33:55	Journal Article	10.22605/RRH6020	1445-6354		20	4	6020		0	0	0	3	2	Access to essential medicines is a human right and an objective of the National Medicines Policy in Australia. Health workforce distribution characteristics in remote Australia implies registered nurses (RNs) may find themselves responsible for a broader range of activities in the medication management cycle than they would be elsewhere in the nation. The regulation of health professionals and th…			a bitter pill to swallow registered nurses and medicines regulation in remote australia	*10.22605/RRH6020					DOI	Y		Y				Yes	Include		Include				Included	Australia
78	PM01	0	Kaveri Mayra, Sabu S Padmadas, Zoë Matthews	Challenges and needed reforms in midwifery and nursing regulatory systems in India: Implications for education and practice.	2021	PloS one				9	2022-01-10 13:33:55	Journal Article	10.1371/journal.pone.0251331	1932-6203		16	5			0	0	0	3	1	In India, nursing regulation is generally weak, midwifery coexists with nursing, and 88% of nursing and midwifery education is provided by the private health sector. The Indian health system faces major challenges for health care provision due to poor quality, indeterminate regulatory functions and lack of reforms. We undertook a qualitative investigation to understand midwifery and nursing educa…			challenges and needed reforms in midwifery and nursing regulatory systems in india implications for education and practice	*10.1371/journal.pone.0251331					DOI	Y		Y				Yes	Include		Include				Included	India
79	PM01	0	Keith P Waters, Alexandra Zuber, Rankesh M Willy, Rose N Kiriinya, Agnes N Waudo, Tom Oluoch, Francis M Kimani, Patricia L Riley	Kenya's health workforce information system: a model of impact on strategic human resources policy, planning and management.	2013	International journal of medical informatics				60	2022-01-10 13:33:55	Journal Article	10.1016/j.ijmedinf.2013.06.004	1872-8243		82	9	895	902	0	0	0	8	9	Countries worldwide are challenged by health worker shortages, skill mix imbalances, and maldistribution. Human resources information systems (HRIS) are used to monitor and address these health workforce issues, but global understanding of such systems is minimal and baseline information regarding their scope and capability is practically non-existent. The Kenya Health Workforce Information Syste…			kenya s health workforce information system a model of impact on strategic human resources policy, planning and management	*10.1016/j.ijmedinf.2013.06.004					DOI	N	pH?	Y		N		No
80	PM01	0	Kevin Grumbach	Fighting hand to hand over physician workforce policy.	2002	Health affairs (Project Hope)				121	2022-01-10 13:33:55	Journal Article	10.1377/hlthaff.21.5.13	0278-2715		21	5	13	27	0	0	0	1	20	A vexing problem in health policy is getting the right number of physicians in the right specialties in the right locations at the right time. I examine market and public planning approaches to getting the number "right." After discussing the basic premises of the invisible hand of the market and the heavy hand of government regulation, I apply these concepts to a review of the past century of U.…			fighting hand to hand over physician workforce policy	*10.1377/hlthaff.21.5.13					DOI	N		N				No
81	PM01	0	Kimlin Tam Ashing, Lenna Dawkins-Moultin, Marshalee George, Gerard M Antoine, Marcella Nunez-Smith, Eliseo J Pérez-Stable	Across borders: thoughts and considerations about cultural preservation among immigrant clinicians.	2019	International journal for quality in health care : journal of the International Society for Quality in Health Care				26	2022-01-10 13:33:55	Journal Article	10.1093/intqhc/mzy256	1464-3677		31	8			0	0	0	6	3	Immigrant clinicians make up 20-28% of the health workforce in many high-income countries, including Australia, Britain, Canada and the USA. Yet, the preserved culture of immigrant clinicians remains largely invisible in the medical literature and discourse. Research on immigrant clinicians primarily attends to medical professional requirements for the adopted country (medical board examination e…			across borders thoughts and considerations about cultural preservation among immigrant clinicians	*10.1093/intqhc/mzy256					DOI	N		N				No
82	PM01	0	Kristine Gebbie, Bernard D Goldstein, David I Gregorio, Walter Tsou, Patricia Buffler, Donna Petersen, Charles Mahan, Gillian B Silver	The National Board of Public Health Examiners: credentialing public health graduates.	2007	Public health reports (Washington, D.C. : 1974)				95	2022-01-10 13:33:55	Journal Article	10.1177/003335490712200403	0033-3549		122	4	435	440	0	0	0	8	15	The National Board of Public Health Examiners (NBPHE, the Board) is the result of many years of intense discussion about the importance of credentialing within the public health community. The Board is scheduled to begin credentialing graduates of programs and schools of public health accredited by the Council on Education for Public Health (CEPH) in 2008. Among the many activities currently unde…			the national board of public health examiners credentialing public health graduates	*10.1177/003335490712200403					DOI	Y		Y				Yes	Include		Include				Included	United States
83	PM01	0	Kristine M Gebbie, Bernard J Turnock	The public health workforce, 2006: new challenges.	2006	Health affairs (Project Hope)				99	2022-01-10 13:33:55	Journal Article	10.1377/hlthaff.25.4.923	1544-5208		25	4	923	933	0	0	0	2	16	Efforts to develop the public health workforce since 2001 have benefited from increased funding resulting from concerns over terrorism and other public health threats. This largesse has been accompanied by the need for greater accountability for results. The size, composition, and distribution of the public health workforce have long been policy concerns. Production and retention of public health…			the public health workforce, 2006 new challenges	*10.1377/hlthaff.25.4.923					DOI	Y		Y				Yes	Include	Valuable information but overall premise is odd	Include				Included	United States
84	PM01	0	Leah Sera, Micke Brown, Mary Lynn McPherson, Kathryn A Walker, Wendy Klein-Schwartz	State survey of medical boards regarding abrupt loss of a prescriber of controlled substances.	2017	Journal of opioid management				41	2022-01-10 13:33:55	Journal Article	10.5055/jom.2017.0374	1551-7489		13	2	105	110	0	0	0	5	5	The purpose of the study was to evaluate states' experiences with abrupt changes in controlled substances (CS) prescribing, to determine whether states have action plans in place to manage such situations, and describe the components of any such plans. A survey of executive directors of 51 medical boards was conducted to evaluate states' experiences with abrupt changes in CS prescribing, the exte…			state survey of medical boards regarding abrupt loss of a prescriber of controlled substances	*10.5055/jom.2017.0374					DOI	N		N				No
85	PM01	0	Llinos Mary Jehu, Shelina Visram, Linda Marks, David J Hunter, Howard Davis, Anne Mason, Dan Liu, Joanne Smithson	Directors of public health as 'a protected species': qualitative study of the changing role of public health professionals in England following the 2013 reforms.	2018	Journal of public health (Oxford, England)				36	2022-01-10 13:33:55	Journal Article	10.1093/pubmed/fdx154	1741-3850		40	3			0	0	0	8	4	The Health and Social Care Act 2012 gave councils in England responsibility for improving the health of their populations. Public health teams were transferred from the National Health Service (NHS), accompanied by a ring-fenced public health grant. This study examines the changing role of these teams within local government. In-depth case study research was conducted within 10 heterogeneous coun…			directors of public health as a protected species qualitative study of the changing role of public health professionals in england following the 2013 reforms	*10.1093/pubmed/fdx154					DOI	Y		Y				Yes	Include		Include				Included	England (UK)
86	PM01	0	M O Mundinger, S S Cook, E R Lenz, K Piacentini, C Auerhahn, J Smith	Assuring quality and access in advanced practice nursing: a challenge to nurse educators.	2000	Journal of professional nursing : official journal of the American Association of Colleges of Nursing				129	2022-01-10 13:33:55	Journal Article	10.1053/jpnu.2000.18177	8755-7223		16	6	322	329	0	0	0	6	22	In an environment characterized by a projected over-supply of primary care providers and a public seeking higher quality, cost-effective care, advanced practice nurses will be measured not only by their comparative value in delivering conventional primary care, but also by the uniqueness of their contributions to health outcomes. These value-added skills, distinctive to nursing practice at all le…			assuring quality and access in advanced practice nursing a challenge to nurse educators	*10.1053/jpnu.2000.18177					DOI	N		N				No
87	PM01	0	Maggi Banning, Mariline Stafford	A hermeneutic phenomenological study of community nurses' CPD.	2008	British journal of community nursing				89	2022-01-10 13:33:55	Journal Article	10.12968/bjcn.2008.13.4.29027	1462-4753		13	4	178	182	0	0	0	2	14	Continuing professional development (CPD) is a mandatory aspect of nurse registration. In the NHS, more demanding professional roles compel nurses to develop and update their knowledge and skills through CPD. Even though CPD is an essential component of nurse education, research investigating community practitioners' views, experiences and perceptions of the link between reflection and CPD is lim…			a hermeneutic phenomenological study of community nurses cpd	*10.12968/bjcn.2008.13.4.29027					DOI	Y		Y				Yes	Include		Include				Included	United Kingdom
88	PM01	0	Margaret L Russell, Lynn McIntyre	Boundaries and overlap: Community medicine or public health doctors and primary care physicians.	2009	Canadian family physician Medecin de famille canadien				83	2022-01-10 13:33:55	Journal Article		1715-5258		55	11	1102	1103	0	0	0	2	13	To explore the boundaries and overlap of practice profiles of primary care physicians (PCPs), including FPs and GPs, and community medicine specialists (CMs), particularly in the area of community-oriented clinical care. Analysis of data from the 2004 National Physician Survey. Analyses included frequencies, cross-tabulations, and chi(2) statistics. Canada. Primary care physicians and CMs who res…			boundaries and overlap community medicine or public health doctors and primary care physicians							N	Role of credentialing	Y	https://pubmed.ncbi.nlm.nih.gov/19910598/	N		No
89	PM01	0	Marielle Jambroes, Marie-Louise Essink-Bot, Thomas Plochg, Karien Stronks	[Public healthcare occupations--insight into size and composition is limited].	2012	Nederlands tijdschrift voor geneeskunde				67	2022-01-10 13:33:55	Journal Article		1876-8784		156	31			0	0	0	4	10	To gain insight into the size and composition of the various groups of professionals operating in the Dutch public health sector in order to steer development within these groups and to improve quality and efficiency in public healthcare. Document analysis. Analysis of data from 7 reports published between 2003 and 2010, focussing on descriptions of working fields, (definitions of) professions an…			[public healthcare occupations--insight into size and composition is limited]							Y		Y	https://pubmed.ncbi.nlm.nih.gov/22853765/	N/A	Full text not in English	Removed
90	PM01	0	Marna L Hoard, Robert J Tosatto	Medical Reserve Corps: strengthening public health and improving preparedness.	2005	Disaster management & response : DMR : an official publication of the Emergency Nurses Association				103	2022-01-10 13:33:55	Journal Article	10.1016/j.dmr.2005.02.002	1540-2487		3	2	48	52	0	0	0	2	17	Across the United States, millions of Americans volunteer their time and efforts to improve the social fabric of their communities. Inevitably, some of these volunteers will be medical and public health professionals. However, because of the complexities of the health field, including concerns about credentialing, training and legal protections, many of these persons have not been able to volunte…			medical reserve corps strengthening public health and improving preparedness	*10.1016/j.dmr.2005.02.002					DOI	Y	?	Y				Yes	Include		Include				Included	US
91	PM01	0	Martin Stevens, Jill Manthorpe	Barring 'inappropriate people'? The operation of a barring list of social care workers: an analysis of the first referrals to the Protection of Vulnerable Adults list.	2007	Health & social care in the community				96	2022-01-10 13:33:55	Journal Article	10.1111/j.1365-2524.2006.00686.x	0966-0410		15	4	285	294	0	0	0	2	15	Since July 2004, employers of social care staff working with vulnerable adults in England and Wales have been required to refer workers dismissed for misconduct that harmed vulnerable adults or placed them at risk of harm, to the Protection of Vulnerable Adults (POVA) list. Employers are also required to check the list before employing people to work with vulnerable adults. The Department of Heal…			barring inappropriate people the operation of a barring list of social care workers an analysis of the first referrals to the protection of vulnerable adults list	*10.1111/j.1365-2524.2006.00686.x					DOI	N		N				No
92	PM01	0	Maureen Y Lichtveld, Joan P Cioffi	Public health workforce development: progress, challenges, and opportunities.	2003	Journal of public health management and practice : JPHMP				115	2022-01-10 13:33:55	Journal Article	10.1097/00124784-200311000-00003	1078-4659		9	6	443	450	0	0	0	2	19	The public health workforce is key to strengthening public health infrastructure. National partners have articulated a vision of a sustainable and competent workforce prepared to deliver essential public health services. Six strategic elements provide a framework for action: monitoring workforce composition; identifying competencies and developing related curriculum; designing an integrated life-…			public health workforce development progress, challenges, and opportunities	*10.1097/00124784-200311000-00003					DOI	Y		Y				Yes	Include		Include				Included	United States
93	PM01	0	Meng-Rong Zhu, Xian-Bi Yang, Min Yang	[Study of the Workload and Human Resources Demand of Basic Public Health Services in Township Hospitals of Sichuan Province].	2021	Sichuan da xue xue bao. Yi xue ban = Journal of Sichuan University. Medical science edition				1	2022-01-10 13:33:55	Journal Article	10.12182/20210960103	1672-173X		52	5	783	788	0	0	0	3	1	To understand the basic public health service (BPHS) tasks and workload of the township hospitals in Sichuan Province and to provide empirical evidence for improving the allocation of human resources (HR) and the quality of BPHS in township hospitals. Retrospective survey was conducted to collect information regarding the actual working hours per unit time of service of BPHS. Information on the s…			[study of the workload and human resources demand of basic public health services in township hospitals of sichuan province]	*10.12182/20210960103					DOI	N		N				No
94	PM01	0	Meredith Sugarman, Pascaline Ezouah, Catherine Haywood, Ashley Wennerstrom	Promoting Community Health Worker Leadership in Policy Development: Results from a Louisiana Workforce Study.	2021	Journal of community health				22	2022-01-10 13:33:55	Journal Article	10.1007/s10900-020-00843-7	1573-3610		46	1	64	74	0	0	0	4	1	Community health workers (CHWs) are effective in improving public health, and many states are developing policy to support the workforce. In 2019, the Louisiana legislature created the CHW Workforce Study Committee (Committee) of at least half CHWs to study the workforce and provide the state with policy recommendations. The Committee followed national best practices in CHW engagement. A CHW and …			promoting community health worker leadership in policy development results from a louisiana workforce study	*10.1007/s10900-020-00843-7					DOI	Y		Y				Yes	Exclude	Exclude	Include	Include	Include		Included	United States (Louisiana setting)
95	PM01	0	Michelle Cornes, Jill Manthorpe, Peter Huxley, Sherrill Evans	Developing wider workforce regulation in England: lessons from education, social work and social care.	2007	Journal of interprofessional care				97	2022-01-10 13:33:55	Journal Article	10.1080/13561820701243516	1356-1820		21	3	241	250	0	0	0	4	15	This paper draws on the findings of a review of regulation of professionally qualified teachers, social workers and other staff in social care. It charts the process of developing and implementing both professional and wider workforce regulation in England, focusing on the implications for generic and integrated working and the development of cross-professional procedures for the protection of vu…			developing wider workforce regulation in england lessons from education, social work and social care	*10.1080/13561820701243516					DOI	N	social care, include?	Y		Y		Yes	Include	Well-done review but with regards to education and social work - slightly ancillary	Include				Included	United Kingdom
96	PM01	0	Mike Saks	The regulation of healthcare professions and support workers in international context.	2021	Human resources for health				7	2022-01-10 13:33:55	Journal Article	10.1186/s12960-021-00618-8	1478-4491		19	1	74		0	0	0	1	1	The objective of this paper is to outline and compare the regulation of paid healthcare professions and associated support workers in international context, bringing out the lessons to be learned as appropriate. Modern neo-liberal societies have sought to enhance healthcare through greater professional regulation, albeit in different ways and at variable pace. This general trend is illustrated wi…			the regulation of healthcare professions and support workers in international context	*10.1186/s12960-021-00618-8					DOI	Y		Y				Yes	Include		Include				Included	United Kingdom Japan Denmark Brazil India South Africa
97	PM01	0	Mzwandile A Mabhala	Health inequalities as a foundation for embodying knowledge within public health teaching: a qualitative study.	2013	International journal for equity in health				61	2022-01-10 13:33:55	Journal Article	10.1186/1475-9276-12-46	1475-9276		12		46		0	0	0	1	9	Recent U.K. health policies identified nurses as key contributors to the social justice agenda of reducing health inequalities, on the assumption that all nurses understand and wish to contribute to public health. Following this policy shift, public health content within pre-registration nursing curricula increased. However, public health nurse educators (PHNEs) had various backgrounds, and some …			health inequalities as a foundation for embodying knowledge within public health teaching a qualitative study	*10.1186/1475-9276-12-46					DOI	N		N				No
98	PM01	0	Naseem Bazargan, Donald L Chi, Peter Milgrom	Exploring the potential for foreign-trained dentists to address workforce shortages and improve access to dental care for vulnerable populations in the United States: a case study from Washington State.	2010	BMC health services research				77	2022-01-10 13:33:55	Journal Article	10.1186/1472-6963-10-336	1472-6963		10		336		0	0	0	3	12	To address dental workforce shortages in underserved areas in the United States, some States have enacted legislation to make it easier for foreign dental school graduates to become licensed dentists. However, the extent to which foreign dental school graduates will solve the problem of dental workforce shortages is poorly understood. Furthermore, the potential impact that foreign-trained dentist…			exploring the potential for foreign-trained dentists to address workforce shortages and improve access to dental care for vulnerable populations in the united states a case study from washington state	*10.1186/1472-6963-10-336					DOI	Y		N		N		No
99	PM01	0	Nazar P Shabila, Namir G Al-Tawil, Tariq S Al-Hadithi, Egbert Sondorp	A qualitative assessment of the Iraqi primary healthcare system.	2012	World health & population				69	2022-01-10 13:33:55	Journal Article	10.12927/whp.2012.22817	1718-3340		13	3	18	27	0	0	0	4	10	With the limited availability of empirical and documented knowledge about the Iraqi primary healthcare (PHC) system, this study aimed to identify the main problems facing the Iraqi PHC system and the priorities for change. A qualitative study based on a self-administered questionnaire survey involving 46 primary care managers, public health professionals and academics was conducted in Erbil, Iraq…			a qualitative assessment of the iraqi primary healthcare system	*10.12927/whp.2012.22817					DOI	N		N				No
100	PM01	0	Olesia P Gulchii, Iryna M Khomenko, Nadiia M Zakharova, Oleksandra P Ivakhno, Nataliia V Piven	[Methodological approaches to upgrading public health professionals training competency-based model in Kkraine].	2018	Wiadomosci lekarskie (Warsaw, Poland : 1960)				29	2022-01-10 13:33:55	Journal Article		0043-5147		71	7	1336	1341	0	0	0	5	4	Introduction: Training programs for workforce in health area considered as a topical issue and regulates by numerous international and national standards and guidance. In public health system development circumstances the issue of enhance competences for doctors becomes particularly important. Modern achievements of andragogy, sociology and psychology can greatly improve the educational processes…			[methodological approaches to upgrading public health professionals training competency-based model in kkraine]							N		N				No
101	PM01	0	Olga Gershuni, Katarzyna Czabanowska, Genc Burazeri, Anna Cichowska Myrup, Martin Krayer Von Krauss	Is there a golden recipe? A scoping review of public health workforce development.	2019	European journal of public health				27	2022-01-10 13:33:55	Journal Article	10.1093/eurpub/cky247	1464-360X		29	3	401	408	0	0	0	5	3	This study intended to design a suitable and comprehensive approach for a public health workforce development plan with the ultimate goal of meeting the health objectives in different European Region countries. We performed a scoping review, including an accurate and exhaustive country-specific hand-search process, mapping the key concepts and practices used in public health workforce development…			is there a golden recipe a scoping review of public health workforce development	*10.1093/eurpub/cky247					DOI	N	intro/relevance	N				No
102	PM01	0	Olga Gershuni, Katarzyna Czabanowska, Genc Burazeri, Vesna Bjegovic-Mikanovic, Grzegorz Juszczyk, Anna Cichowska Myrup, Volodymyr Kurpita	Aligning Best Practices: A Guiding Framework as a Valuable Tool for Public Health Workforce Development with the Example of Ukraine.	2021	International journal of environmental research and public health				3	2022-01-10 13:33:55	Journal Article	10.3390/ijerph18179246	1660-4601		18	17			0	0	0	7	1	Background: At present, in Ukraine, there is an insufficient capacity for up-to-date surveillance of the health status of the general population; public health (PH) promotion and disease prevention activities are scarce. Additionally, there is an urgent need to ensure, develop and support an efficient public health workforce (PHW) and appropriately address existing health issues. Ukraine currentl…			aligning best practices a guiding framework as a valuable tool for public health workforce development with the example of ukraine	*10.3390/ijerph18179246					DOI	N	intro/relevance	Y		N		No
103	PM01	0	Paul E Mazmanian	Institute of Medicine recommends a continuing professional development institute for U.S. health professions.	2010	The Journal of continuing education in the health professions				78	2022-01-10 13:33:55	Editorial	10.1002/chp.20049	1554-558X		30	1	1	2	0	0	0	1	12	A workforce of knowledgeable professionals is critical to the discovery and application of best health care practices; yet, today in the United States, the professional health workforce is not consistently prepared to provide safe, high-quality health care, even as the nation spends more per capita on health care than any other country. The Institute of Medicine recently recommended creation of a…			institute of medicine recommends a continuing professional development institute for u s health professions	*10.1002/chp.20049					DOI	Y		Y				Yes	Exclude	Not much to this piece	Exclude				Excluded
104	PM01	0	Paul L Knechtges, Timothy R Kelley	Educating Future Environmental Health Professionals.	2015	Environmental health insights				49	2022-01-10 13:33:55	Journal Article	10.4137/EHI.S33105	1178-6302		9		23	26	0	0	0	2	7	Future environmental health problems will require a new generation of educated and trained professionals. Efforts to enhance the environmental public health workforce have been promoted by several organizations. While progress has been measured by these organizations, many environmental health academic programs are experiencing budget reductions and lower enrollments. One of the reasons for this …			educating future environmental health professionals	*10.4137/EHI.S33105					DOI	N	PH?	Y		N		No
105	PM01	0	Paula Schaiquevich, Paula Taich, Natalia Riva, Francisco Leone, Nora Paternoster, Gabriel Mato, Paulo Cáceres Guido	[Current status and regulation of bioanalytical laboratories engaged in quantifying immunosuppressants for transplant patients in Argentina].	2016	Revista panamericana de salud publica = Pan American journal of public health				45	2022-01-10 13:33:55	Journal Article		1680-5348		39	3	142	148	0	0	0	7	6	Objective Determine the status of analytical laboratories that quantify immunosuppressants in transplant patients who are under therapeutic drug monitoring (TDM) for these drugs in Argentina in order to identify potential perfectible areas for action. Methods A survey of the clinical and analytical TDM centers in Argentina was conducted between September 2013 and November 2014 under the direction…			[current status and regulation of bioanalytical laboratories engaged in quantifying immunosuppressants for transplant patients in argentina]							N		N				No
106	PM01	0	Pavani Rangachari, Jacquelynn L Woods	Preserving Organizational Resilience, Patient Safety, and Staff Retention during COVID-19 Requires a Holistic Consideration of the Psychological Safety of Healthcare Workers.	2020	International journal of environmental research and public health				21	2022-01-10 13:33:55	Journal Article	10.3390/ijerph17124267	1660-4601		17	12			0	0	0	2	2	During the COVID-19 pandemic, healthcare workers are fighting a lethal virus with acute shortages of Personal Protective Equipment (PPE). These unprecedented circumstances have amplified the sources of emotional distress and worker burnout. However, many healthcare organizations (HCOs) in the United States, have opted for a "stoic approach" to healthcare worker support, i.e., no additional suppor…			preserving organizational resilience, patient safety, and staff retention during covid-19 requires a holistic consideration of the psychological safety of healthcare workers	*10.3390/ijerph17124267					DOI	N	intro/relevance	N				No
107	PM01	0	R Holland, I Harvey, L Shepstone	An analysis of predictors of success in Part II MFPHM. Membership of the Faculty of Public Health Medicine.	2002	Journal of public health medicine				125	2022-01-10 13:33:55	Comparative Study	10.1093/pubmed/24.1.58	0957-4832		24	1	58	62	0	0	0	3	20	The examination for Part II of the Membership of the Faculty of Public Health Medicine (MFPHM) has been held since 1974. Candidates and examiners have hypothesized a number of factors as likely to increase the chances of success in the exam. This study formally investigates factors which may predict a candidate's success at their first attempt. Routinely available data on candidates sitting the e…			an analysis of predictors of success in part ii mfphm membership of the faculty of public health medicine	*10.1093/pubmed/24.1.58					DOI	N		N		N/A	Not proper document	Removed
108	PM01	0	R Karkee	Institutionalising of public health.	2014	Journal of Nepal Health Research Council				51	2022-01-10 13:33:55	Journal Article		1999-6217		12	28	205	207	0	0	0	1	8	Though public health situation in Nepal is under-developed, the public health education and workforce has not been prioritised. Nepal should institutionalise public health education by means of accrediting public health courses, registration of public health graduates in a data bank and increasing job opportunities for public health graduates in various institutions at government sector.			institutionalising of public health						https://pubmed.ncbi.nlm.nih.gov/26032062/	N		Y	Registration of graduates	N		No
109	PM01	0	Rebekah McWhirter	Regulation of unregistered birth workers in Australia: Homebirth and public safety.	2018	Women and birth : journal of the Australian College of Midwives				42	2022-01-10 13:33:55	Journal Article	10.1016/j.wombi.2017.06.023	1878-1799		31	2	134	142	0	0	0	1	4	Australian midwives are regulated under the National Registration and Accreditation Scheme. Unregistered birth workers may provide midwifery services at homebirths without any regulatory oversight. To address this issue, several states have passed legislation enabling prohibition orders to be made (negative licensing) against unregistered health practitioners who fail to comply with a statutory c…			regulation of unregistered birth workers in australia homebirth and public safety	*10.1016/j.wombi.2017.06.023					DOI	Y		Y				Yes	Include		Include				Included	Australia
110	PM01	0	Sandra Grace	CAM practitioners in the Australian health workforce: an underutilized resource.	2012	BMC complementary and alternative medicine				65	2022-01-10 13:33:55	Journal Article	10.1186/1472-6882-12-205	1472-6882		12		205		0	0	0	1	10	CAM practitioners are a valuable but underutilizes resource in Australian health care. Despite increasing public support for complementary and alternative medicine (CAM) little is known about the CAM workforce. Apart from the registered professions of chiropractic, osteopathy and Chinese medicine, accurate information about the number of CAM practitioners in the workforce has been difficult to ob…			cam practitioners in the australian health workforce an underutilized resource	*10.1186/1472-6882-12-205					DOI	N		N				No
111	PM01	0	Sebastian Olikira Baine, Arabat Kasangaki, Euzobia Margaret Mugisha Baine	Task shifting in health service delivery from a decision and policy makers' perspective: a case of Uganda.	2018	Human resources for health				33	2022-01-10 13:33:55	Journal Article	10.1186/s12960-018-0282-z	1478-4491		16	1	20		0	0	0	3	4	Documented evidence shows that task shifting has been practiced in Uganda to bridge the gaps in the health workers' numbers since 1918. The objectives of this study were to provide a synthesis of the available evidence on task shifting in Uganda; to establish levels of understanding, perceptions on task shifting and acceptability from the decision and policy makers' perspective; and to provide re…			task shifting in health service delivery from a decision and policy makers perspective a case of uganda	*10.1186/s12960-018-0282-z					DOI	N		N				No
112	PM01	0	Selena F Gray, David Evans	Developing the public health workforce: training and recognizing specialists in public health from backgrounds other than medicine: experience in the UK.	2018	Public health reviews				32	2022-01-10 13:33:55	Journal Article	10.1186/s40985-018-0091-x	0301-0422		39		14		0	0	0	2	4	There is increasing recognition that improving health and tackling inequalities requires a strong public health workforce capable of delivering key public health functions across systems. The World Health Organization in Europe has identified securing the delivery of the Essential Public Health Operations and strengthening public health capacities within this as a priority.It is acknowledged that…			developing the public health workforce training and recognizing specialists in public health from backgrounds other than medicine experience in the uk	*10.1186/s40985-018-0091-x					DOI	Y		Y				Yes	Include		Include				Included	United Kingdom
113	PM01	0	Senga Pemba, Sarah B Macfarlane, Rose Mpembeni, Alex J Goodell, Ephata E Kaaya	Tracking university graduates in the workforce: information to improve education and health systems in Tanzania.	2012	Journal of public health policy				64	2022-01-10 13:33:55	Journal Article	10.1057/jphp.2012.48	1745-655X		33				0	0	0	5	10	With a severe shortage of highly trained health professionals, Tanzania must make the best possible use of available human resources and support training institutions to educate more graduates. We highlight the overlooked but significant role of universities in collecting, managing, and using human resources data in Tanzania and in other countries struggling to build their health workforces. Alth…			tracking university graduates in the workforce information to improve education and health systems in tanzania	*10.1057/jphp.2012.48					DOI	N		N				No
114	PM01	0	Shasha Cui, Lei Zhang, Hongyan Yan, Qianyu Shi, Yujun Jiang, Qin Wang, Jing Chu	Experiences and Psychological Adjustments of Nurses Who Voluntarily Supported COVID-19 Patients in Hubei Province, China.	2020	Psychology research and behavior management				14	2022-01-10 13:33:55	Journal Article	10.2147/PRBM.S283876	1179-1578		13		1135	1145	0	0	0	7	2	The COVID-19 pandemic poses a major threat to global public health and economic development. Moreover, it has put considerable psychological pressure on nurses, who have played a vital role in the prevention and control of the epidemic. This qualitative study aimed at exploring the experiences and psychological adjustments of nurses who voluntarily traveled to Hubei Province in China to provide s…			experiences and psychological adjustments of nurses who voluntarily supported covid-19 patients in hubei province, china	*10.2147/PRBM.S283876					DOI	N	intro/relevance	N				No
115	PM01	0	Shelly Gehshan, Marko Mijic	Getting help for children: the need to expand the dental workforce.	2011	Journal of the California Dental Association				73	2022-01-10 13:33:55	Journal Article		1043-2256		39	7	481	490	0	0	0	2	11	Millions of children in America suffer from poor oral health due to lack of access to dental care. The landmark U.S. Surgeon General's Report in 2000 highlighted significant disparities, yet poor oral health remains an epidemic. America's system of delivering dental care is poorly equipped to address access disparities. However, opportunities abound to improve access and expand the dental workfor…			getting help for children the need to expand the dental workforce							N		N				No
116	PM01	0	Soo Lee	Is there a need for professional regulation for primary care mental health workers?	2008	Quality in primary care				88	2022-01-10 13:33:55	Journal Article		1479-1072		16	4	263	267	0	0	0	1	14	Primary care mental health (PCMH) workers need not have a professional qualification. The development of the role of these workers highlights the influence of a number of factors that provide a framework that offers assurance of the protection of the public and the promotion of quality of care. Factors such as legislation, codes of practice, stringent recruitment procedures, clinical supervision,…			is there a need for professional regulation for primary care mental health workers							Y	ph?	Y				Yes	Include		Include				Included	United Kingdom
117	PM01	0	Stephanie L Godrich, Liza Barbour, Rebecca Lindberg	Problems, policy and politics - perspectives of public health leaders on food insecurity and human rights in Australia.	2021	BMC public health				6	2022-01-10 13:33:55	Journal Article	10.1186/s12889-021-11188-8	1471-2458		21	1	1132		0	0	0	3	1	To achieve zero hunger targets set within the United Nations' Agenda 2030, high-income countries such as Australia must reconsider current efforts to improve food security. This study aimed to; explore perspectives from public health nutrition experts on the usefulness of drawing on the international human right to food, and associated mechanisms, to address food insecurity; identify potential ro…			problems, policy and politics - perspectives of public health leaders on food insecurity and human rights in australia	*10.1186/s12889-021-11188-8					DOI	N		N				No
118	PM01	0	Stephen Jan, Ying Bian, Manuel Jumpa, Qingyue Meng, Norman Nyazema, Phusit Prakongsai, Anne Mills	Dual job holding by public sector health professionals in highly resource-constrained settings: problem or solution?	2005	Bulletin of the World Health Organization				101	2022-01-10 13:33:55	Journal Article	/S0042-96862005001000014	0042-9686		83	10	771	776	0	0	0	7	17	This paper examines the policy options for the regulation of dual job holding by medical professionals in highly resource-constrained settings. Such activity is generally driven by a lack of resources in the public sector and low pay, and has been associated with the unauthorized use of public resources and corruption. It is also typically poorly regulated; regulations are either lacking, or when…			dual job holding by public sector health professionals in highly resource-constrained settings problem or solution	*/S0042-96862005001000014					DOI	N	?	N				No
119	PM01	0	Sue Latter, Viv Speller, Greta Westwood, Susan Latchem	Education for public health capacity in the nursing workforce: findings from a review of education and practice issues.	2003	Nurse education today				118	2022-01-10 13:33:55	Journal Article	10.1016/s0260-6917(02)00230-7	0260-6917		23	3	211	218	0	0	0	4	19	Current NHS policy highlights the importance of public health as a strategy to reduce health inequalities and to promote the health of communities, and nurses are recognised as key contributors to the public health function. Changes are also taking place in pre- and post-registration nurse education curricula, in the wake of recent education policy recommendations. However, progress towards effec…			education for public health capacity in the nursing workforce findings from a review of education and practice issues	*10.1016/s0260-6917(02)00230-7					DOI	N		Y		N		No
120	PM01	0	Susan C Slade, Kathleen Philip, Meg E Morris	Frameworks for embedding a research culture in allied health practice: a rapid review.	2018	Health research policy and systems				34	2022-01-10 13:33:55	Journal Article	10.1186/s12961-018-0304-2	1478-4505		16	1	29		0	0	0	3	4	Although allied health clinicians play a key role in the provision of healthcare, embedding a culture of research within public and private health systems remains a challenge. In this rapid review we critically evaluate frameworks for embedding research into routine allied health practice, as the basis for high quality, safe, efficient and consumer-focused care. A rapid review (PROSPERO: CRD42017…			frameworks for embedding a research culture in allied health practice a rapid review	*10.1186/s12961-018-0304-2					DOI	Y		N		N		No
121	PM01	0	Tegbar Yigzaw, Catherine Carr, Jelle Stekelenburg, Jos van Roosmalen, Hannah Gibson, Mintwab Gelagay, Azeb Admassu	Using task analysis to generate evidence for strengthening midwifery education, practice, and regulation in Ethiopia.	2016	International journal of women's health				47	2022-01-10 13:33:55	Journal Article	10.2147/IJWH.S105046	1179-1411		8		181	190	0	0	0	7	6	Realizing aspirations for meeting the global reproductive, maternal, newborn, and child health goals depends not only on increasing the numbers but also on improving the capability of midwifery workforce. We conducted a task analysis study to identify the needs for strengthening the midwifery workforce in Ethiopia. We conducted a cross-sectional study of recently qualified midwives in Ethiopia. P…			using task analysis to generate evidence for strengthening midwifery education, practice, and regulation in ethiopia	*10.2147/IJWH.S105046					DOI	Y	the licensing exam blueprint	N		N		No
122	PM01	0	Terry E Hill, Peter F Martelli, Julie H Kuo	A case for revisiting peer review: Implications for professional self-regulation and quality improvement.	2018	PloS one				31	2022-01-10 13:33:55	Journal Article	10.1371/journal.pone.0199961	1932-6203		13	6			0	0	0	3	4	Quality improvement in healthcare has often been promoted as different from and more valuable than peer review and other professional self-regulation processes. In spite of attempts to harmonize these two approaches, the perception of dichotomous opposition has persisted. A sequence of events in the troubled California prison system fortuitously isolated workforce interventions from more typical …			a case for revisiting peer review implications for professional self-regulation and quality improvement	*10.1371/journal.pone.0199961					DOI	N		N				No
123	PM01	0	Tesnime Jebara, Scott Cunningham, Katie MacLure, Ahmed Awaisu, Abdulrouf Pallivalapila, Moza Al Hail, Derek Stewart	Health-related stakeholders' perceptions of clinical pharmacy services in Qatar.	2021	International journal of clinical pharmacy				20	2022-01-10 13:33:55	Journal Article	10.1007/s11096-020-01114-0	2210-7711		43	1	107	117	0	0	0	7	1	Background In Qatar, the National Vision 2030 and the National Health Strategy 2018-2022 articulate the need to improve healthcare delivery by better utilisation of the skilled workforce. In this regard, pharmacy practice is rapidly advancing and several extended pharmacy services are now available in institutionalised settings. Objective This study aimed to determine health-related stakeholders'…			health-related stakeholders perceptions of clinical pharmacy services in qatar	*10.1007/s11096-020-01114-0					DOI	N		N				No
124	PM01	0	Tina R Bhavsar, Hye-Joo Kim, Yon Yu	Roles and contributions of pharmacists in regulatory affairs at the Centers for Disease Control and Prevention for public health emergency preparedness and response.	2010	Journal of the American Pharmacists Association : JAPhA				79	2022-01-10 13:33:55	Journal Article	10.1331/JAPhA.2010.09220	1544-3450		50	2	165	168	0	0	0	3	12	To provide a general description of the roles and contributions of three pharmacists from the Regulatory Affairs program (RA) at the Centers for Disease Control and Prevention (CDC) who are involved in emergency preparedness and response activities, including the 2009 pandemic influenza A (H1N1) public health emergency. Atlanta, GA. RA consists of a staff of nine members, three of whom are pharma…			roles and contributions of pharmacists in regulatory affairs at the centers for disease control and prevention for public health emergency preparedness and response	*10.1331/JAPhA.2010.09220					DOI	N		N				No
125	PM01	0	Tracey L Adams	Inter-professional conflict and professionalization: dentistry and dental hygiene in Ontario.	2004	Social science & medicine (1982)				108	2022-01-10 13:33:55	Journal Article	10.1016/j.socscimed.2003.08.011	0277-9536		58	11	2243	2252	0	0	0	1	18	In Ontario, Canada, an inter-professional struggle is occurring between the professions of dentistry and dental hygiene over who should be the primary oral health care provider for the public; that is, when someone seeks dental treatment, who should they see first? This conflict has been spurred by recent changes in the regulation of health care professions, changing markets for professional serv…			inter-professional conflict and professionalization dentistry and dental hygiene in ontario	*10.1016/j.socscimed.2003.08.011					DOI	N		Y	Wider PHW professionalization	N		No
126	PM01	0	Tracy M Hilliard, Matthew L Boulton	Public health workforce research in review: a 25-year retrospective.	2012	American journal of preventive medicine				70	2022-01-10 13:33:55	Journal Article	10.1016/j.amepre.2012.01.031	1873-2607		42	5			0	0	0	2	10	The Robert Wood Johnson Foundation commissioned a systematic review of public health workforce literature in fall 2010. This paper reviews public health workforce articles published from 1985 to 2010 that support development of a public health workforce research agenda, and address four public health workforce research themes: (1) diversity; (2) recruitment, retention, separation, and retirement;…			public health workforce research in review a 25-year retrospective	*10.1016/j.amepre.2012.01.031					DOI	Y		Y				Yes	Include		Include				Included	United States
127	PM01	0	Vivian Lin, Pauline McCabe, Alan Bensoussan, Stephen Myers, Marc Cohen, Sophie Hill, Genevieve Howse	The practice and regulatory requirements of naturopathy and western herbal medicine in Australia.	2009	Risk management and healthcare policy				86	2022-01-10 13:33:55	Journal Article	10.2147/RMHP.S4652	1179-1594		2		21	33	0	0	0	7	13	Australian health workforce regulation is premised on the need to protect public health and safety. Specific criteria are set out by governments to ascertain the degree of risk and the need for government intervention. A study was undertaken to understand the current state of usage and the practice of naturopathy and western herbal medicine, and to ascertain whether statutory regulation was warra…			the practice and regulatory requirements of naturopathy and western herbal medicine in australia	*10.2147/RMHP.S4652					DOI	Y		N		N		No
128	PM01	0	W C Gaventa	Rekindling commitment: reflections from a pastoral educator enmeshed in direct support professional workforce development and person centered supports.	2008	Journal of intellectual disability research : JIDR				90	2022-01-10 13:33:55	Journal Article	10.1111/j.1365-2788.2008.01070.x	1365-2788		52	7	598	607	0	0	0	1	14	Services with people with intellectual disabilities (ID) are increasingly structured by regulations, policies and licensing standards by public funding entities. The key responsibility for direct care staff often becomes that of compliance with all the rules and regulations. The impact of an increasing focus on compliance with regulations in the systems of services and supports for people with ID…			rekindling commitment reflections from a pastoral educator enmeshed in direct support professional workforce development and person centered supports	*10.1111/j.1365-2788.2008.01070.x					DOI	N		N				No
129	PM01	0	W C Livingood, M E Auld	The credentialing of a population-based health profession: lessons learned from health education certification.	2001	Journal of public health management and practice : JPHMP				128	2022-01-10 13:33:55	Journal Article	10.1097/00124784-200107040-00006	1078-4659		7	4	38	45	0	0	0	2	21	This article summarizes research and issues related to health education certification. Health education's experience with certification provides valuable insight for other public health professions because of the credential's population-based emphasis, its recent development, and its broadly defined cross-cutting skill set. Although data are still emerging on the outcomes of health education cert…			the credentialing of a population-based health profession lessons learned from health education certification	*10.1097/00124784-200107040-00006					DOI	Y	Health education's experience with certification	Y				Yes	Include		Include				Included	United States
130	PM02	0		American Society of Clinical Oncology policy statement: oversight of clinical research.	2003	Journal of clinical oncology : official journal of the American Society of Clinical Oncology				100	2022-01-10 14:36:26	Journal Article	10.1200/JCO.2003.04.026	0732-183X		21	12	2377	2386	0	0	0	0	19	Well-publicized lapses in the review or implementation of clinical research studies have raised public questions about the integrity of the clinical research process. Public trust in the integrity of research is critical not only for funding and participation in clinical trials but also for confidence in the treatments that result from the trials. The questions raised by these unfortunate cases p…			american society of clinical oncology policy statement oversight of clinical research	*10.1200/JCO.2003.04.026					DOI	N		N				No
131	PM02	0	Alicia Diebold, Melissa Segovia, Jessica K Johnson, Aria Degillio, Dana Zakieh, Hee Jin Park, Kenneth Lim, S Darius Tandon	Acceptability and appropriateness of a perinatal depression preventive group intervention: a qualitative analysis.	2020	BMC health services research				22	2022-01-10 14:36:26	Journal Article	10.1186/s12913-020-5031-z	1472-6963		20	1	189		0	0	0	8	2	Perinatal depression is a prevalent public health concern. Although preventive interventions exist, there is limited literature on the acceptability and appropriateness of these interventions, especially those delivered by paraprofessionals. The Mothers and Babies Program (MB) is a group-based perinatal depression preventive intervention delivered prenatally. A cluster-randomized controlled trial…			acceptability and appropriateness of a perinatal depression preventive group intervention a qualitative analysis	*10.1186/s12913-020-5031-z					DOI	N		N				No
132	PM02	0	Alison J Dwyer	Medical managers in contemporary healthcare organisations: a consideration of the literature.	2010	Australian health review : a publication of the Australian Hospital Association				65	2022-01-10 14:36:26	Journal Article	10.1071/AH09736	0156-5788		34	4	514	522	0	0	0	1	12	To consider the literature supporting the evolution of the roles of a Medical Manager within contemporary healthcare organisations. Consideration of available literature. Limited dedicated literature available. Consideration of available studies and expert opinion reveals benefit of doctors in management positions within healthcare organisations. The roles of Medical Managers arise from: organisa…			medical managers in contemporary healthcare organisations a consideration of the literature	*10.1071/AH09736					DOI	N		N				No
133	PM02	0	Alison Peel, Abhishek Bhartia, Neil Spicer, Meenakshi Gautham	'If I do 10-15 normal deliveries in a month I hardly ever sleep at home.' A qualitative study of health providers' reasons for high rates of caesarean deliveries in private sector maternity care in Delhi, India.	2018	BMC pregnancy and childbirth				30	2022-01-10 14:36:26	Journal Article	10.1186/s12884-018-2095-4	1471-2393		18	1	470		0	0	0	4	4	Although the overall rate of caesarean deliveries in India remains low, rates are higher in private than in public facilities. In a household survey in Delhi, for instance, more than half of women delivering in private facilities reported a caesarean section. Evidence suggests that not all caesarean sections are clinically necessary and may even increase morbidity. We present providers' perspecti…			if i do 10-15 normal deliveries in a month i hardly ever sleep at home a qualitative study of health providers reasons for high rates of caesarean deliveries in private sector maternity care in delhi, india	*10.1186/s12884-018-2095-4					DOI	N		N				No
134	PM02	0	Andrea Ballesio, Caterina Lombardo, Fabio Lucidi, Cristiano Violani	Caring for the carers: Advice for dealing with sleep problems of hospital staff during the COVID-19 outbreak.	2021	Journal of sleep research				18	2022-01-10 14:36:26	Journal Article	10.1111/jsr.13096	1365-2869		30	1			0	0	0	4	1	Hospital staff are at the frontline in the COVID-19 outbreak. The stressors they experience may induce sleep problems in a population already at risk. Sleep deprivation, long shifts and insomnia in hospital staff have been associated with individual, organizational and public health hazards. These include increased risk of mental and somatic disorders, altered immune responses, medical errors, mi…			caring for the carers advice for dealing with sleep problems of hospital staff during the covid-19 outbreak	*10.1111/jsr.13096					DOI	N		N				No
135	PM02	0	Andrew A White, William M Sage, Paulina H Osinska, Monica J Salgaonkar, Thomas H Gallagher	Patient safety and the ageing physician: a qualitative study of key stakeholder attitudes and experiences.	2019	BMJ quality & safety				31	2022-01-10 14:36:26	Journal Article	10.1136/bmjqs-2018-008276	2044-5423		28	6	468	475	0	0	0	5	3	Unprecedented numbers of physicians are practicing past age 65. Unlike other safety-conscious industries, such as aviation, medicine lacks robust systems to ensure late-career physician (LCP) competence while promoting career longevity. To describe the attitudes of key stakeholders about the oversight of LCPs and principles that might shape policy development. Thematic content analysis of intervi…			patient safety and the ageing physician a qualitative study of key stakeholder attitudes and experiences	*10.1136/bmjqs-2018-008276					DOI	N		N				No
136	PM02	0	Anita M Farel, Sarah E Pfau, Sarah C Paliulis, Karl E Umble	Online analytic and technical training.	2003	Journal of public health management and practice : JPHMP				97	2022-01-10 14:36:26	Journal Article	10.1097/00124784-200311000-00012	1078-4659		9	6	513	521	0	0	0	4	19	The authors describe the effect of online analytic and technical skills training tools on professional development and practice. Three questions were addressed: (1) Will maternal and child health and other public health professionals register for and engage in online training opportunities? (2) Was this mode of instruction perceived to be an effective means for learning specific skills? and (3) W…			online analytic and technical training	*10.1097/00124784-200311000-00012	1				DOI
137	PM02	0	Anita Peerson, Robyn Aitken, Elizabeth Manias, Judith Parker, Kitty Wong	Agency nursing in Melbourne, Australia: a telephone survey of hospital and agency managers.	2002	Journal of advanced nursing				102	2022-01-10 14:36:26	Journal Article	10.1046/j.1365-2648.2002.02407.x	0309-2402		40	5	504	512	0	0	0	5	20	Agency nursing is a poorly understood and under-researched phenomenon. Despite the considerable costs and possible benefits of using agency nurses, little is known about the nature of agency nursing from different perspectives, including hospital and agency managers. To describe the professional relationship between hospitals and nursing agencies, utilization trends of agency nurses, and institut…			agency nursing in melbourne, australia a telephone survey of hospital and agency managers	*10.1046/j.1365-2648.2002.02407.x	1				DOI
138	PM02	0	Ann Catrine Eldh, Eva Joelsson-Alm, Per Wretenberg, Maria Hälleberg-Nyman	Onset PrevenTIon of urinary retention in Orthopaedic Nursing and rehabilitation, OPTION-a study protocol for a randomised trial by a multi-professional facilitator team and their first-line managers' implementation strategy.	2021	Implementation science : IS				3	2022-01-10 14:36:26	Clinical Trial Protocol	10.1186/s13012-021-01135-x	1748-5908		16	1	65		0	0	0	4	1	The Onset PrevenTIon of urinary retention in Orthopaedic Nursing and rehabilitation, OPTION, project aims to progress knowledge translation vis-à-vis evidence-based bladder monitoring in orthopaedic care, to decrease the risk of urinary retention, and voiding complications. Urinary retention is common whilst in hospital for hip surgery. If not properly identified and managed, there is a high risk…			onset prevention of urinary retention in orthopaedic nursing and rehabilitation, option-a study protocol for a randomised trial by a multi-professional facilitator team and their first-line managers implementation strategy	*10.1186/s13012-021-01135-x					DOI	N		N		N/A	Not proper document	Removed
139	PM02	0	Anna Mae Scott, Simon Kolstoe, M C Corrette Ploem, Zoë Hammatt, Paul Glasziou	Exempting low-risk health and medical research from ethics reviews: comparing Australia, the United Kingdom, the United States and the Netherlands.	2020	Health research policy and systems				23	2022-01-10 14:36:26	Journal Article	10.1186/s12961-019-0520-4	1478-4505		18	1	11		0	0	0	5	2	Disproportionate regulation of health and medical research contributes to research waste. Better understanding of exemptions of research from ethics review in different jurisdictions may help to guide modification of review processes and reduce research waste. Our aim was to identify examples of low-risk human health and medical research exempt from ethics reviews in Australia, the United Kingdom…			exempting low-risk health and medical research from ethics reviews comparing australia, the united kingdom, the united states and the netherlands	*10.1186/s12961-019-0520-4					DOI	N		N				No
140	PM02	0	Ash Samanta, Jo Samanta	Research governance: panacea or problem?	2005	Clinical medicine (London, England)				90	2022-01-10 14:36:26	Journal Article	10.7861/clinmedicine.5-3-235	1470-2118		5	3	235	239	0	0	0	2	17	Clinical research must meet contemporary professional, legal and ethical standards. Research governance aims to improve quality whilst safeguarding the interests of the public. Research on humans is covered by several internationally recognised ethical codes designed to protect persons from the hazards of experimental treatment. However, to date there is no overarching statutory framework that re…			research governance panacea or problem	*10.7861/clinmedicine.5-3-235					DOI	N		N				No
141	PM02	0	Barbara J Polivka, Rosemary V Chaudry	Public Health Nursing Position Descriptions Congruence with ANA Standards, Public Health Essential Services, and Quad Council Domains.	2015	Public health nursing (Boston, Mass.)				51	2022-01-10 14:36:26	Journal Article	10.1111/phn.12148	1525-1446		32	5	532	542	0	0	0	2	7	To map position descriptions (PDs) for staff public health (PH) nurses to two national frameworks for PH nursing and one framework for PH. This descriptive study included PDs (N = 161) from 66 Ohio local health departments. Statements in each PD were analyzed for congruence with the twenty 2007 American Nurses Association Public Health Nursing Standards/Substandards (ANA Standards), the 10 Essent…			public health nursing position descriptions congruence with ana standards, public health essential services, and quad council domains	*10.1111/phn.12148	1				DOI
142	PM02	0	Belinda Buckley, Steve White, Katrina Poppe, Gillian Whalley	The cardiac sonography workforce in New Zealand.	2013	Australasian journal of ultrasound in medicine				57	2022-01-10 14:36:26	Journal Article	10.1002/j.2205-0140.2013.tb00169.x	1836-6864		16	2	77	85	0	0	0	4	9	Introduction: The aim of this paper is to investigate the cardiac sonography workforce characteristics and registration requirements in New Zealand (NZ), with a comparison to similar workforces internationally. Methods: The Survey of Clinical Echocardiography in New Zealand 2 (SCANZ2) audit was performed in December 2010. All of NZ's public-funded District Health Board (DHB) centers providing ech…			the cardiac sonography workforce in new zealand	*10.1002/j.2205-0140.2013.tb00169.x	1				DOI
143	PM02	0	Bernie M Bourke, Charles Barry Beiles, Ian A Thomson, Michael J Grigg, Rob Fitridge	Development of the Australasian vascular surgical audit.	2012	Journal of vascular surgery				62	2022-01-10 14:36:26	Journal Article	10.1016/j.jvs.2011.06.102	1097-6809		55	1	164	169	0	0	0	5	10	The purpose of this study was to describe the development of the Australasian Vascular Audit that was created to unify audit activities under the umbrella of the Australian and New Zealand Society for Vascular Surgery as a Web-based application. Constitutional change in late 2008 deemed participation in this audit compulsory for Society members. The Web-based application was developed and tested …			development of the australasian vascular surgical audit	*10.1016/j.jvs.2011.06.102					DOI	N		N				No
144	PM02	0	Bertha Ochieng, Kerrie Ward	Safeguarding of vulnerable adults training: assessing the effect of continuing professional development.	2018	Nursing management (Harrow, London, England : 1994)				32	2022-01-10 14:36:26	Journal Article	10.7748/nm.2018.e1781	1354-5760		25	4	30	35	0	0	0	2	4	This article provides an insight into the effect of safeguarding of vulnerable adults continuing professional development (SOVA-CPD) training for nurses. 51 participants were recruited from three different cohorts of SOVA-CPD training that had been delivered in east England. A 50-item questionnaire was designed to gather participants' views on their acquisition of knowledge and skills, and percei…			safeguarding of vulnerable adults training assessing the effect of continuing professional development	*10.7748/nm.2018.e1781					DOI	N		N				No
145	PM02	0	Betty Bekemeier	Credentialing for public health nurses: personally valued ... But not well recognized.	2007	Public health nursing (Boston, Mass.)				79	2022-01-10 14:36:26	Journal Article	10.1111/j.1525-1446.2007.00654.x	0737-1209		24	5	439	448	0	0	0	1	15	This study examined the extent to which public health nurses (PHNs) see value in credentialing and perceive specific barriers related to a community/public health nursing (C/PHN) credential. A cross-sectional exploratory survey was used to examine the perceived value of credentialing for PHNs and the perceived barriers to obtaining or maintaining the C/PHN credential as the primary variables of i…			credentialing for public health nurses personally valued but not well recognized	*10.1111/j.1525-1446.2007.00654.x					DOI	Y		Y				Yes	Include		Include				Included	United States
146	PM02	0	Bharath Kumar Tirupakuzhi Vijayaraghavan, Vivekanand Jha, Dorrilyn Rajbhandari, Sheila Nainan Myatra, Oommen John, Arpita Ghosh, Abhinav Bassi, Sumaiya Arfin, Mallikarjuna Kunigari, Rohina Joshi, Lachlan Donaldson, Naomi Hammond, Balasubramanian Venkatesh	Hydroxychloroquine plus personal protective equipment versus standard personal protective equipment alone for the prevention of COVID-19 infections among frontline healthcare workers: the HydrOxychloroquine Prophylaxis Evaluation(HOPE) trial: A structured summary of a study protocol for a randomized controlled trial.	2020	Trials				12	2022-01-10 14:36:26	Clinical Trial Protocol	10.1186/s13063-020-04679-3	1745-6215		21	1	754		0	0	0	13	2	To evaluate the effect of the combination of hydroxychloroquine (HCQ) and standard personal protective equipment (PPE) compared to the use of standard personal protective equipment alone on the proportion of laboratory confirmed COVID-19 infections among frontline healthcare workers(HCWs) in India TRIAL DESIGN: HOPE is an investigator initiated multi-centre open-label parallel group randomized co…			hydroxychloroquine plus personal protective equipment versus standard personal protective equipment alone for the prevention of covid-19 infections among frontline healthcare workers the hydroxychloroquine prophylaxis evaluation(hope) trial a structured summary of a study protocol for a randomized controlled trial	*10.1186/s13063-020-04679-3					DOI	N		N		N/A	Not proper document	Removed
147	PM02	0	Charles Shaw, Charles Bruneau, Basia Kutryba, Guido de Jongh, Rosa Suñol	Towards hospital standardization in Europe.	2010	International journal for quality in health care : journal of the International Society for Quality in Health Care				66	2022-01-10 14:36:26	Journal Article	10.1093/intqhc/mzq030	1464-3677		22	4	244	249	0	0	0	5	12	There is no simple tool to assess compliance with common national and European directives, guidance and professional advice on the management of healthcare institutions. Despite evidence of unacceptable variations in the protection of patient and staff safety little attention has been given to harmonizing the way services are organized and managed. Existing systems which define organizational sta…			towards hospital standardization in europe	*10.1093/intqhc/mzq030					DOI	Y		N		N		No
148	PM02	0	Chris Lonsdale, Aidan Lester, Katherine B Owen, Rhiannon L White, Ian Moyes, Louisa Peralta, Morwenna Kirwan, Anthony Maeder, Andrew Bennie, Freya MacMillan, Gregory S Kolt, Nikos Ntoumanis, Jennifer M Gore, Ester Cerin, Thierno M O Diallo, Dylan P Cliff, David R Lubans	An Internet-supported Physical Activity Intervention Delivered in Secondary Schools Located in Low Socio-economic Status Communities: Study Protocol for the Activity and Motivation in Physical Education (AMPED) Cluster Randomized Controlled Trial.	2016	BMC public health				46	2022-01-10 14:36:26	Controlled Clinical Trial	10.1186/s12889-015-2583-7	1471-2458		16		17		0	0	0	17	6	School-based physical education is an important public health initiative as it has the potential to provide students with regular opportunities to participate in moderate-to-vigorous physical activity (MVPA). Unfortunately, in many physical education lessons students do not engage in sufficient MVPA to achieve health benefits. In this trial we will test the efficacy of a teacher professional deve…			an internet-supported physical activity intervention delivered in secondary schools located in low socio-economic status communities study protocol for the activity and motivation in physical education (amped) cluster randomized controlled trial	*10.1186/s12889-015-2583-7					DOI	N		N		N/A	Not proper document	Removed
149	PM02	0	Christine A Wynd	Current factors contributing to professionalism in nursing.	2003	Journal of professional nursing : official journal of the American Association of Colleges of Nursing				96	2022-01-10 14:36:26	Journal Article	10.1016/s8755-7223(03)00104-2	8755-7223		19	5	251	261	0	0	0	1	19	A serious nursing shortage is creating a crisis in the nation's health care system. Many experienced nurses are leaving the field and young people are not selecting nursing as a potential career. Reassessment of professionalism in nursing therefore is indicated. A descriptive comparative/correlational design examined differences and relationships among levels of nursing professionalism, experienc…			current factors contributing to professionalism in nursing	*10.1016/s8755-7223(03)00104-2					DOI	Y		Y				Yes	Include		Include				Included	United States (Ohio setting)
150	PM02	0	Claire B Blaauw, John J van den Dobbelsteen, Joep H Hubben	[Legal aspects of video registration during operations--the digital operating room assistant: opportunity or threat?].	2011	Nederlands tijdschrift voor geneeskunde				63	2022-01-10 14:36:26	English Abstract		1876-8784		155	32			0	0	0	3	11	Video registration in hospitals is becoming increasingly frequent and an increasing number of surgical procedures are performed with the help of video imaging. The Technical University of Delft is developing a safety system that will use video images to directly inform medical staff of technical problems during surgery so that necessary adjustments can be made in time: the digital operating room …			[legal aspects of video registration during operations--the digital operating room assistant opportunity or threat ]							N		N		N/A	Not proper document	Removed
151	PM02	0	Claire D Johnson, Bart N Green, Karen K Konarski-Hart, Elise G Hewitt, Jason G Napuli, William K Foshee, Jason W Brown, Deborah Kopansky-Giles, Kent J Stuber, Caterina Lerede, Scott T Charlton, Jonathan R Field, Marcelo B Botelho, Kendrah L Da Silva, Gitte Tønner, Terrence Bk Yap, Vasileios S Gkolfinopoulos, Gabriel Quintero, Mustafa H Agaoglu	Response of Practicing Chiropractors during the Early Phase of the COVID-19 Pandemic: A Descriptive Report.	2020	Journal of manipulative and physiological therapeutics				17	2022-01-10 14:36:26	Journal Article	10.1016/j.jmpt.2020.05.001	1532-6586		43	5	403		0	0	0	19	2	The coronavirus disease-2019 (COVID-19) pandemic has strained all levels of healthcare and it is not known how chiropractic practitioners have responded to this crisis. The purpose of this report is to describe responses by a sample of chiropractors during the early stages of the COVID-19 pandemic. We used a qualitative-constructivist design to understand chiropractic practice during the COVID-19…			response of practicing chiropractors during the early phase of the covid-19 pandemic a descriptive report	*10.1016/j.jmpt.2020.05.001					DOI	N		N				No
152	PM02	0	Cliodna McNulty, Ellie J Ricketts, Claire Rugman, Angela Hogan, Andre Charlett, Rona Campbell	A qualitative study exploring the acceptability of the McNulty-Zelen design for randomised controlled trials evaluating educational interventions.	2015	BMC family practice				47	2022-01-10 14:36:26	Journal Article	10.1186/s12875-015-0356-0	1471-2296		16		169		0	0	0	6	7	Traditional randomised controlled trials evaluating the effect of educational interventions in general practice may produce biased results as participants know they are being evaluated. We aimed to explore the acceptability of a McNulty-Zelen Cluster Randomised Control Trial (CRT) design which conceals from educational participants that they are in a RCT. Consent is obtained from a trusted third …			a qualitative study exploring the acceptability of the mcnulty-zelen design for randomised controlled trials evaluating educational interventions	*10.1186/s12875-015-0356-0					DOI	N		N				No
153	PM02	0	Crystal E Tan, Thomas Kyriss, Stanton A Glantz	Tobacco company efforts to influence the Food and Drug Administration-commissioned Institute of Medicine report clearing the smoke: an analysis of documents released through litigation.	2013	PLoS medicine				56	2022-01-10 14:36:26	Journal Article	10.1371/journal.pmed.1001450	1549-1676		10	5			0	0	0	3	9	Spurred by the creation of potential modified risk tobacco products, the US Food and Drug Administration (FDA) commissioned the Institute of Medicine (IOM) to assess the science base for tobacco "harm reduction," leading to the 2001 IOM report Clearing the Smoke. The objective of this study was to determine how the tobacco industry organized to try to influence the IOM committee that prepared the…			tobacco company efforts to influence the food and drug administration-commissioned institute of medicine report clearing the smoke an analysis of documents released through litigation	*10.1371/journal.pmed.1001450					DOI	N		N				No
154	PM02	0	D Parker, R Lawton	Judging the use of clinical protocols by fellow professionals.	2000	Social science & medicine (1982)				108	2022-01-10 14:36:26	Journal Article	10.1016/s0277-9536(00)00013-7	0277-9536		51	5	669	677	0	0	0	2	22	The objective of this study was to investigate the judgements of British doctors, nurses and midwives about behaviour which complies with a protocol, violates a protocol, or constitutes an improvisation where no protocol exists. Primary data were collected on the judgments of hospital healthcare professionals (N = 310) from three specialties in each of three hospitals. Respondents were required t…			judging the use of clinical protocols by fellow professionals	*10.1016/s0277-9536(00)00013-7					DOI	N		N				No
155	PM02	0	Daniela Marquez, Dylan Pell, Sue Forster-Cox, Evelyn Garcia, Sophia Ornelas, Brenna Bandstra, Holly Mata	Promoting Health Through Policy and Systems Change: Public Health Students and Mentors on the Value of Policy Advocacy Experience in Academic Internships.	2017	Health promotion practice				38	2022-01-10 14:36:26	Journal Article	10.1177/1524839917699817	1524-8399		18	3	323	326	0	0	0	7	5	Emerging professionals and new Certified Health Education Specialists often lack academic training in and actual experience in National Commission for Health Education Credentialing Area of Responsibility VII: Communicate, Promote, and Advocate for Health, Health Education/Promotion, and the Profession. For undergraduate and graduate students who have an opportunity to complete an internship or p…			promoting health through policy and systems change public health students and mentors on the value of policy advocacy experience in academic internships	*10.1177/1524839917699817	1				DOI
156	PM02	0	Daphne N McRae, Anayda Portela, Tamara Waldron, Nicole Bergen, Nazeem Muhajarine	Understanding the implementation (including women's use) of maternity waiting homes in low-income and middle-income countries: a realist synthesis protocol.	2021	BMJ open				7	2022-01-10 14:36:26	Journal Article	10.1136/bmjopen-2020-039531	2044-6055		11	3			0	0	0	5	1	Maternity waiting homes in low-income and middle-income countries provide accommodation near health facilities for pregnant women close to the time of birth to promote facility-based birth and birth with a skilled professional and to enable timely access to emergency obstetric services when needed. To date, no studies have provided a systematic, comprehensive synthesis explaining facilitators and…			understanding the implementation (including women s use) of maternity waiting homes in low-income and middle-income countries a realist synthesis protocol	*10.1136/bmjopen-2020-039531					DOI	N		N				No
157	PM02	0	David B Resnik	Responsible conduct in nanomedicine research: environmental concerns beyond the common rule.	2012	The Journal of law, medicine & ethics : a journal of the American Society of Law, Medicine & Ethics				58	2022-01-10 14:36:26	Journal Article	10.1111/j.1748-720X.2012.00713.x	1748-720X		40	4	848	855	0	0	0	1	10	Nanomedicine research raises ethical concerns beyond those covered by the Common Rule. Investigators and research institutions should comply with environmental and occupational health laws protect research staff and the environment. Though the IRB should concentrate on risks to human research participants, it should also consider risks to identifiable third parties. Investigators should also addr…			responsible conduct in nanomedicine research environmental concerns beyond the common rule	*10.1111/j.1748-720X.2012.00713.x					DOI	N		N				No
158	PM02	0	Diana Velasquez Reyes, Hema Patel, Nicola Lautenschlager, Andrew H Ford, Eleanor Curran, Rachael Kelly, Rhoda Lai, Terence Chong, Leon Flicker, David Ekers, Simon Gilbody, Christopher Etherton-Beer, Dina Lo Giudice, Kathryn A Ellis, Angelita Martini, Osvaldo P Almeida	Behavioural activation in nursing homes to treat depression (BAN-Dep): study protocol for a pragmatic randomised controlled trial.	2019	BMJ open				25	2022-01-10 14:36:26	Clinical Trial Protocol	10.1136/bmjopen-2019-032421	2044-6055		9	10			0	0	0	16	3	Depression is a common disorder among older people living in residential aged care facilities. Several trials have demonstrated the effectiveness of behavioural therapies in treating depressive symptoms in older adults living in the community and in residential aged care. Behavioural Activation is demonstrably effective even when delivered by non-specialists (staff without formal psychological tr…			behavioural activation in nursing homes to treat depression (ban-dep) study protocol for a pragmatic randomised controlled trial	*10.1136/bmjopen-2019-032421					DOI	N		N		N/A	Not proper document	Removed
159	PM02	0	Diane Kunyk, Margaret Milner, Alissa Overend	Disciplining virtue: investigating the discourses of opioid addiction in nursing.	2016	Nursing inquiry				42	2022-01-10 14:36:26	Journal Article	10.1111/nin.12144	1440-1800		23	4	315	326	0	0	0	3	6	Two nurses diagnosed with opioid addiction launched legal action after being found guilty of unprofessional conduct due to addiction-related behaviors. When covered by the media, their cases sparked both public and legal controversies. We are curious about the broader discursive framings that led to these strong reactions, and analyze the underlying structures of knowledge and power that shape th…			disciplining virtue investigating the discourses of opioid addiction in nursing	*10.1111/nin.12144					DOI	N		N				No
160	PM02	0	Dolores Bahn	Reasons for post registration learning: impact of the learning experience.	2007	Nurse education today				86	2022-01-10 14:36:26	Journal Article	10.1016/j.nedt.2006.10.005	0260-6917		27	7	715	722	0	0	0	1	15	This exploratory study is the second stage of a multi-method approach to explore some of the reasons why registered nurses take part in formal and informal learning and higher education. Also under exploration is the extent to which their various learning experiences met their expectations. The sample consists of 25 registered nurses, randomly selected from a population (N=162) of 1st and 2nd Lev…			reasons for post registration learning impact of the learning experience	*10.1016/j.nedt.2006.10.005					DOI	N		Y		N		No
161	PM02	0	Donald L Miller, Smita Kakar, Lu Jiang, David C Spelic, Laurel Burk	The U.S. Food and Drug Administration's role in improving radiation dose management for medical X-ray imaging devices.	2021	The British journal of radiology				5	2022-01-10 14:36:26	Journal Article	10.1259/bjr.20210373	1748-880X		94	1126	20210373		0	0	0	5	1	The U.S. Food and Drug Administration (FDA) has been concerned with minimizing the unnecessary radiation exposure of people for half a century. Manufacturers of medical X-ray imaging devices are important partners in this effort. Medical X-ray imaging devices are regulated by FDA under both its electronic product regulations andits medical device regulations. FDA also publishes guidance documents…			the u s food and drug administration s role in improving radiation dose management for medical x-ray imaging devices	*10.1259/bjr.20210373					DOI	N		N				No
162	PM02	0	E Anderson, N Manek, A Davidson	Evaluation of a model for maximizing interprofessional education in an acute hospital.	2006	Journal of interprofessional care				88	2022-01-10 14:36:26	Evaluation Study	10.1080/13561820600625300	1356-1820		20	2	182	194	0	0	0	3	16	A one-year planning phase established a rolling programme of bi-monthly interprofessional clinical teaching workshops derived directly from patient experiences in an acute hospital. Pre-registration healthcare students from 8 professions spent an afternoon in the hospital training centre, randomly allocated to one of 6-8 small working groups. Using a problem-based methodology they analysed a ward…			evaluation of a model for maximizing interprofessional education in an acute hospital	*10.1080/13561820600625300					DOI	N		N				No
163	PM02	0	Eivind Aadland, Hege Eikeland Tjomsland, Kjersti Johannessen, Ada Kristine Ofrim Nilsen, Geir Kåre Resaland, Øyvind Glosvik, Osvald Lykkebø, Rasmus Stokke, Lars Bo Andersen, Sigmund Alfred Anderssen, Karin Allor Pfeiffer, Phillip D Tomporowski, Ingunn Størksen, John B Bartholomew, Yngvar Ommundsen, Steven James Howard, Anthony D Okely, Katrine Nyvoll Aadland	Active Learning Norwegian Preschool(er)s (ACTNOW) - Design of a Cluster Randomized Controlled Trial of Staff Professional Development to Promote Physical Activity, Motor Skills, and Cognition in Preschoolers.	2020	Frontiers in psychology				14	2022-01-10 14:36:26	Journal Article	10.3389/fpsyg.2020.01382	1664-1078		11		1382		0	0	0	18	2	There is a dearth of high-quality evidence on effective, sustainable, and scalable interventions to increase physical activity (PA) and concomitant outcomes in preschoolers. Specifically, there is a need to better understand how the preschool context can be used to increase various types of physically active play to promote holistic child development. The implementation of such interventions requ…			active learning norwegian preschool(er)s (actnow) - design of a cluster randomized controlled trial of staff professional development to promote physical activity, motor skills, and cognition in preschoolers	*10.3389/fpsyg.2020.01382					DOI	N		N				No
164	PM02	0	Elizabeth A Sullivan, Simon Willcock, Kathie Ardzejewska, Emma K Slaytor	A pre-employment programme for overseas-trained doctors entering the Australian workforce, 1997-99.	2002	Medical education				103	2022-01-10 14:36:26	Journal Article	10.1046/j.1365-2923.2002.01196.x	0308-0110		36	7	614	621	0	0	0	4	20	Overseas-trained doctors (OTDs) have limited access and formal interaction with the Australian health care system prior to joining the Australian medical workforce. A pre-employment programme was designed to familiarize OTDs with the Australian health care system. All OTDs who had passed their Australian Medical Council (AMC) exams and were applying for a pre-registration year in New South Wales …			a pre-employment programme for overseas-trained doctors entering the australian workforce, 1997-99	*10.1046/j.1365-2923.2002.01196.x	1				DOI
165	PM02	0	Em Rahman, Jane Wills	An evaluation of a public health practitioner registration programme: lessons learned for workforce development.	2014	Perspectives in public health				50	2022-01-10 14:36:26	Journal Article	10.1177/1757913914544883	1757-9139		134	5	259	267	0	0	0	2	8	This article explores the lessons learned for workforce development from an evaluation of a regional programme to support the assessment and registration of public health practitioners to the UK Public Health Register (UKPHR) in England. A summative and process evaluation of the public health practitioner programme in Wessex was adopted. Data collection was by an online survey of 32 public health…			an evaluation of a public health practitioner registration programme lessons learned for workforce development	*10.1177/1757913914544883	1				DOI
166	PM02	0	Francis Wafula, Catherine Molyneux, Maureen Mackintosh, Catherine Goodman	Protecting the public or setting the bar too high? Understanding the causes and consequences of regulatory actions of front-line regulators and specialized drug shop operators in Kenya.	2013	Social science & medicine (1982)				53	2022-01-10 14:36:26	Journal Article	10.1016/j.socscimed.2013.08.020	1873-5347		97		220	227	0	0	0	4	9	The problem of poor regulatory compliance has been widely reported across private health providers in developing countries. Less known are the underlying reasons for poor compliance, especially with regards to the roles played by front-line regulatory staff, and the regulatory institution as a whole. We designed a qualitative study to address this gap, with the study questions and tools drawing o…			protecting the public or setting the bar too high understanding the causes and consequences of regulatory actions of front-line regulators and specialized drug shop operators in kenya	*10.1016/j.socscimed.2013.08.020					DOI	N		N				No
167	PM02	0	G I Serour, B M Dickens	Ethics in medical information and advertising.	2004	International journal of gynaecology and obstetrics: the official organ of the International Federation of Gynaecology and Obstetrics				93	2022-01-10 14:36:26	Congress	10.1016/j.ijgo.2004.02.003	0020-7292		85	2	195	200	0	0	0	2	18	This article presents findings and recommendations of an international conference held in Cairo, Egypt in 2003 concerning issues of ethical practice in how information is provided to and by medical practitioners. Professional advertising to practitioners and the public is necessary, but should exclude misrepresentation of qualifications, resources, and authorship of research papers. Medical insti…			ethics in medical information and advertising	*10.1016/j.ijgo.2004.02.003					DOI	N		N		N/A	Not proper document	Removed
168	PM02	0	Gabriele Dreier, Jan Löhler	Evidence and evidence gaps - an introduction.	2016	GMS current topics in otorhinolaryngology, head and neck surgery				41	2022-01-10 14:36:26	Review	10.3205/cto000138	1865-1011		15				0	0	0	2	6	Background: Medical treatment requires the implementation of existing evidence in the decision making process in order to be able to find the best possible diagnostic, therapeutic or prognostic measure for the individual patient based on the physician's own expertise. Clinical trials form the evidence base and ideally, their results are assembled, analyzed, summarized, and made available in syste…			evidence and evidence gaps - an introduction	*10.3205/cto000138					DOI	N		N				No
169	PM02	0	Gary D Gilmore	The credentialing of a population-based health profession.	2002	Journal of public health management and practice : JPHMP				92	2022-01-10 14:36:26	Letter	10.1097/00124784-200205000-00012	1078-4659		8	3	82	83	0	0	0	1	20				the credentialing of a population-based health profession	*10.1097/00124784-200205000-00012	1				DOI
170	PM02	0	H J Klein, K A Bayne	Establishing a culture of care, conscience, and responsibility: addressing the improvement of scientific discovery and animal welfare through science-based performance standards.	2007	ILAR journal				85	2022-01-10 14:36:26	Journal Article	10.1093/ilar.48.1.3	1084-2020		48	1	3	11	0	0	0	2	15	Science-based performance standards offer a viable means of reducing regulatory burden while ensuring that research animal welfare and high-quality research data are realized. Unlike rigid regulations, science-based performance standards evolve as new information becomes available, thereby allowing new discoveries to be implemented in a timely manner and in a way that more effectively benefits th…			establishing a culture of care, conscience, and responsibility addressing the improvement of scientific discovery and animal welfare through science-based performance standards	*10.1093/ilar.48.1.3					DOI	N		N				No
171	PM02	0	Hailu Merga, Tilahun Fufa	Impacts of working environment and benefits packages on the health professionals' job satisfaction in selected public health facilities in eastern Ethiopia: using principal component analysis.	2019	BMC health services research				27	2022-01-10 14:36:26	Journal Article	10.1186/s12913-019-4317-5	1472-6963		19	1	494		0	0	0	2	3	World Health Organization (WHO) predicted that there will be a shortfall of skilled healthcare by 2035 with the greatest shortfall in Africa and Southeast Asia due to satisfaction with payment and incentives. Low job satisfaction of health workers can result in increased staff turnover and absenteeism, which affects the efficiency of health services. Ethiopia has been affected by a shortage of he…			impacts of working environment and benefits packages on the health professionals job satisfaction in selected public health facilities in eastern ethiopia using principal component analysis	*10.1186/s12913-019-4317-5	1				DOI
172	PM02	0	Heather Brown, G Justus Hofmeyr, V Cheryl Nikodem, Helen Smith, Paul Garner	Promoting childbirth companions in South Africa: a randomised pilot study.	2007	BMC medicine				84	2022-01-10 14:36:26	Journal Article	10.1186/1741-7015-5-7	1741-7015		5		7		0	0	0	5	15	Most women delivering in South African State Maternity Hospitals do not have a childbirth companion; in addition, the quality of care could be better, and at times women are treated inhumanely. We piloted a multi-faceted intervention to encourage uptake of childbirth companions in state hospitals, and hypothesised that lay carers would improve the behaviour of health professionals. We conducted a…			promoting childbirth companions in south africa a randomised pilot study	*10.1186/1741-7015-5-7					DOI	N		N				No
173	PM02	0	Heidi J Keeler, Mary E Cramer	A policy analysis of federal registered nurses safe staffing legislation.	2007	The Journal of nursing administration				78	2022-01-10 14:36:26	Journal Article	10.1097/01.nna.0000285117.45442.dd	0002-0443		37	7	350	356	0	0	0	2	15	Public and professional concerns over the registered nurse shortage and its effect on quality of care have led to 18 state and 2 federal initiatives to ensure safe hospital nurse staffing. Policy analysis of registered nurses safe staffing legislation introduced by the Congress suggests that its implementation is not likely to achieve all of its stated goals. An alternative policy approach is int…			a policy analysis of federal registered nurses safe staffing legislation	*10.1097/01.nna.0000285117.45442.dd					DOI	Y		N		N		No
174	PM02	0	Heloisa de Oliveira Salgado, Carla Betina Andreucci, Ana Clara Rezende Gomes, João Paulo Souza	The perinatal bereavement project: development and evaluation of supportive guidelines for families experiencing stillbirth and neonatal death in Southeast Brazil-a quasi-experimental before-and-after study.	2021	Reproductive health				9	2022-01-10 14:36:26	Journal Article	10.1186/s12978-020-01040-4	1742-4755		18	1	5		0	0	0	4	1	For most parents, getting pregnant means having a child. Generally, the couple outlines plans and has expectations regarding the baby. When these plans are interrupted because of a perinatal loss, it turns out to be a traumatic experience for the family. Validating the grief of these losses has been a challenge to Brazilian society, which is evident considering the childbirth care offered to bere…			the perinatal bereavement project development and evaluation of supportive guidelines for families experiencing stillbirth and neonatal death in southeast brazil-a quasi-experimental before-and-after study	*10.1186/s12978-020-01040-4					DOI	N		N				No
175	PM02	0	Holly Blake, Sumaira Malik, Phoenix K H Mo, Charlotte Pisano	'Do as say, but not as I do': are next generation nurses role models for health?	2011	Perspectives in public health				61	2022-01-10 14:36:26	Journal Article	10.1177/1757913911402547	1757-9139		131	5	231	239	0	0	0	4	11	Promoting healthy lifestyles plays a key role in professional nursing yet nurses do not always practice what they preach. Efforts are currently being made to improve the health of NHS staff, yet little is known about the health and lifestyle behaviours of pre-registration nurses in the UK although these individuals are our next generation of NHS employees. The aim of this study was to investigate…			do as say, but not as i do are next generation nurses role models for health	*10.1177/1757913911402547					DOI	N		N				No
176	PM02	0	Holly E Jacobson, Francisco Soto Mas, Chiehwen Ed Hsu, James P Turley, Jerry Miller, Misu Kim	Self-assessed emergency readiness and training needs of nurses in rural Texas.	2010	Public health nursing (Boston, Mass.)				68	2022-01-10 14:36:26	Journal Article	10.1111/j.1525-1446.2009.00825.x	1525-1446		27	1	41	48	0	0	0	6	12	Nurses, particularly public health nurses, play a key role in emergency preparedness and response in rural areas. To prepare rural jurisdictions for unforeseen disastrous events it is imperative to assess the public health emergency readiness and training needs of nurses. The objective of this study was to assess the self-reported terrorism preparedness and training needs of a nurse workforce. Cr…			self-assessed emergency readiness and training needs of nurses in rural texas	*10.1111/j.1525-1446.2009.00825.x	1				DOI
177	PM02	0	Hugh P McKenna, Felicity Hasson, Sinead Keeney	Patient safety and quality of care: the role of the health care assistant.	2004	Journal of nursing management				91	2022-01-10 14:36:26	Journal Article	10.1111/j.1365-2834.2004.00514.x	0966-0429		12	6	452	459	0	0	0	3	18	The role of the Health Care Assistant emerged primarily to support the professional nurse and to undertake perceived 'non-nursing' duties under the direction and supervision of qualified nurses. Health Care Assistants are employed in a variety of clinical settings and carry out a range of tasks and procedures. While they represent a substantial proportion of the health care workforce, the growth …			patient safety and quality of care the role of the health care assistant	*10.1111/j.1365-2834.2004.00514.x	1				DOI
178	PM02	0	Hugh Tilson, Kristine M Gebbie	The public health workforce.	2004	Annual review of public health				94	2022-01-10 14:36:26	Journal Article	10.1146/annurev.publhealth.25.102802.124357	0163-7525		25		341	356	0	0	0	2	18	The development of a fully-competent public health workforce as a key component of the nation's public health infrastructure has become the focus of increasing attention. The subject is included in one, and is the major topic of a second, report from the Institute of Medicine published late in 2002. Workforce issues have stimulated the convening of the majority of public health-related associatio…			the public health workforce	*10.1146/annurev.publhealth.25.102802.124357	1				DOI
179	PM02	0	I Bojar, L Wdowiak, T Ostrowski	Patients' quality assessment of ambulatory obstetric and gynaecological services.	2005	Roczniki Akademii Medycznej w Bialymstoku (1995)				89	2022-01-10 14:36:26	Journal Article				50		319	321	0	0	0	3	17	The quality could be assessed from two perspectives: internal and external. From the internal perspective the quality means being consistent with particular conditions and standards. The external perspective is based on relative assessment of the product made by a client who is also aware of other competitors' offer. Despite the professional assessment which is focused on providing health service…			patients quality assessment of ambulatory obstetric and gynaecological services							N		N				No
180	PM02	0	J Black, D Allen, L Redfern, L Muzio, B Rushowick, B Balaski, P Martens, M Crawford, K Conlin-Saindon, L Chapman, G Gautreau, M Brennan, B Gosbee, C Kelly, B Round	Competencies in the context of entry-level registered nurse practice: a collaborative project in Canada.	2008	International nursing review				76	2022-01-10 14:36:26	Journal Article	10.1111/j.1466-7657.2007.00626.x	1466-7657		55	2	171	178	0	0	0	15	14	To present the process used by professional staff from 10 Canadian jurisdictional regulatory bodies to develop entry-level competencies for registered nurse practice. Canada is composed of provinces and territories, commonly referred to as jurisdictions with the governmental legal authority to administer the affairs of the area. Each jurisdiction establishes regulatory bodies with the mandate to …			competencies in the context of entry-level registered nurse practice a collaborative project in canada	*10.1111/j.1466-7657.2007.00626.x	1				DOI
181	PM02	0	J Rissland	[Surveillance of hygiene by local public health authorities - recommendations (not only) for the public health service in Rhineland-Palatinate].	2011	Gesundheitswesen (Bundesverband der Arzte des Offentlichen Gesundheitsdienstes (Germany))				60	2022-01-10 14:36:26	English Abstract	10.1055/s-0031-1291268	1439-4421		73	11	737	743	0	0	0	1	11	Protection against communicable diseases and the prevention of their transmission require continuous surveillance by the public health service. There is also a need for targeting certain -hygiene standards and expert advice concerning their application, especially in institutions where medical interventions provide an increased risk for patients, staff and the public (e. g., intensive care units …			[surveillance of hygiene by local public health authorities - recommendations (not only) for the public health service in rhineland-palatinate]	*10.1055/s-0031-1291268					DOI	N		N		N/A	Not proper document	Removed
182	PM02	0	J-P Bouchard	[A proposal for reforming psychologists' training in France and in the European Union].	2009	L'Encephale				71	2022-01-10 14:36:26	English Abstract	10.1016/j.encep.2007.11.008	0013-7006		35	1	18	24	0	0	0	1	13	In France, as in the European Union, the number of psychologists continues to increase and constitutes by far the most important source of professionals in this field. The requests for services of psychologists in many various domains have also increased in an unprecedented way over a number of years. In spite of this development, which should continue to increase considerably, the initial traini…			[a proposal for reforming psychologists training in france and in the european union]	*10.1016/j.encep.2007.11.008					DOI	N		N		N/A	Not proper document	Removed
183	PM02	0	James Buchan	International rescue? The dynamics and policy implications of the international recruitment of nurses to the UK.	2004	Journal of health services research & policy				95	2022-01-10 14:36:26	Journal Article	10.1258/135581904322724086	1355-8196		9		10	16	0	0	0	1	18	This paper focuses on one global aspect of the current health sector workforce policy agenda - the international recruitment and migration of health workers. It does so primarily by using a case study of the recruitment of nurses to the UK, as a means of exploring the policy challenges and associated research questions. The paper highlights the limitations in comparing national data on the nursin…			international rescue the dynamics and policy implications of the international recruitment of nurses to the uk	*10.1258/135581904322724086	1				DOI
184	PM02	0	Jan Marcusson, Magnus Nord, Maria M Johansson, Jenny Alwin, Lars-Åke Levin, Petra Dannapfel, Kristin Thomas, Bonnie Poksinska, Annette Sverker, Anna Olaison, Elisabet Cedersund, Susanne Kelfve, Andreas Motel-Klingebiel, Ingrid Hellström, Agneta Kullberg, Ylva Böttiger, Huan-Ji Dong, Anneli Peolsson, Malin Wass, Johan Lyth, Agneta Andersson	Proactive healthcare for frail elderly persons: study protocol for a prospective controlled primary care intervention in Sweden.	2019	BMJ open				28	2022-01-10 14:36:26	Journal Article	10.1136/bmjopen-2018-027847	2044-6055		9	5			0	0	0	21	3	The provision of healthcare services is not dedicated to promoting maintenance of function and does not target frail older persons at high risk of the main causes of morbidity and mortality. The aim of this study is to evaluate the effects of a proactive medical and social intervention in comparison with conventional care on a group of persons aged 75 and older selected by statistical prediction.…			proactive healthcare for frail elderly persons study protocol for a prospective controlled primary care intervention in sweden	*10.1136/bmjopen-2018-027847					DOI	N		N				No
185	PM02	0	Joan P Cioffi, Maureen Y Lichtveld, Lee Thielen, Kathleen Miner	Credentialing the public health workforce: an idea whose time has come.	2003	Journal of public health management and practice : JPHMP				98	2022-01-10 14:36:26	Journal Article	10.1097/00124784-200311000-00004	1078-4659		9	6	451	458	0	0	0	4	19	The importance of a well-prepared public health workforce is widely recognized and appreciated. Strategies for enhancing workforce capacity and competency have been discussed by agencies, associations, committees, and expert panels since the landmark 1988 Institute of Medicine report. The need to foster the development of incentives for lifelong learning and career growth is of current interest t…			credentialing the public health workforce an idea whose time has come	*10.1097/00124784-200311000-00004	1				DOI
186	PM02	0	Joanne M Fitzpatrick, Anne Marie Rafferty, Shereen Hussein, Ivanka Ezhova, Sinead Palmer, Richard Adams, Lindsay Rees, Sally Brearley, Sarah Sims, Ruth Harris	Protecting older people living in care homes from COVID-19: a protocol for a mixed-methods study to understand the challenges and solutions to implementing social distancing and isolation.	2021	BMJ open				1	2022-01-10 14:36:26	Journal Article	10.1136/bmjopen-2021-050706	2044-6055		11	8			0	0	0	10	1	Older people living in residential and nursing care homes often have complex needs and are at high risk of poor health outcomes and mortality, especially if they contract COVID-19. Care homes use infection prevention and control measures such as social distancing and isolating residents to protect them from COVID-19. The care home sector has stated that implementing social distancing and isolatio…			protecting older people living in care homes from covid-19 a protocol for a mixed-methods study to understand the challenges and solutions to implementing social distancing and isolation	*10.1136/bmjopen-2021-050706					DOI	N		N				No
187	PM02	0	Julie Evans, Trevor Lambert, Michael Goldacre	GP recruitment and retention: a qualitative analysis of doctors' comments about training for and working in general practice.	2002	Occasional paper (Royal College of General Practitioners)				104	2022-01-10 14:36:26	Evaluation Study		1352-2450			83			0	0	0	3	20	General practice in the UK is experiencing difficulty with medical staff recruitment and retention, with reduced numbers choosing careers in general practice or entering principalships, and increases in less-than-full-time working, career breaks, early retirement and locum employment. Information is scarce about the reasons for these changes and factors that could increase recruitment and retenti…			gp recruitment and retention a qualitative analysis of doctors comments about training for and working in general practice		1
188	PM02	0	Karen Bonuck, Akilah Collins-Anderson, Joshua Ashkinaze, Alison Karasz, Amanda Schwartz	Environmental Scan of Sleep Health in Early Childhood Programs.	2020	Behavioral sleep medicine				26	2022-01-10 14:36:26	Journal Article	10.1080/15402002.2019.1640222	1540-2010		18	5	598	610	0	0	0	5	2	To ascertain how sleep health knowledge is translated to early care and education (ECE) programs, using a multi-component environmental scan. A website scan identified organizations' sleep content re: recommended practices, developmental effects, and "actionable" ratings (0-2). ECE staff surveys assessed preparedness, practices, and beliefs about addressing sleep health and sleep problems in ECE …			environmental scan of sleep health in early childhood programs	*10.1080/15402002.2019.1640222					DOI	N		N				No
189	PM02	0	Karen-Leigh Edward, Lyn Walpole, Gavin Lambert, Sarah Phillips, Jeffrey Gow, Jane Morrow, Minh Huynh, Janet Hiller	The influence of hospital location and 'level of care' on continuing professional development.	2019	Nurse education in practice				24	2022-01-10 14:36:26	Journal Article	10.1016/j.nepr.2019.102634	1873-5223		41		102634		0	0	0	8	3	Healthcare workers core skills are reinforced and knowledge of latest developments ensured by undertaking systematic continuing professional development. The current study explored the impact of health facility location and level of care provided on the continuing professional development offered to maternity services healthcare workers in Victoria, Australia. An online survey of middle to senior…			the influence of hospital location and level of care on continuing professional development	*10.1016/j.nepr.2019.102634					DOI	N	?	N				No
190	PM02	0	Katarzyna Szczerbinska, Marek Zak, Anna Ziomkiewicz	Role of method of implementing multi-factorial falls prevention in nursing homes for elderly persons. The EUNESE project.	2010	Aging clinical and experimental research				70	2022-01-10 14:36:26	Journal Article	10.3275/6591	1594-0667		22	3	261	269	0	0	0	3	12	This study was conducted within the European Network for Safety among the Elderly (funded by the EC in European Public Health Programme 2003-2008). The main aim was to assess the effectiveness of two types of implementation of multi-factorial intervention to reduce the incidence of falls in three nursing homes (NHs): one based on the involvement of the entire nursing staff in assessing the risk o…			role of method of implementing multi-factorial falls prevention in nursing homes for elderly persons the eunese project	*10.3275/6591	1				DOI
191	PM02	0	Kate Diesfeld	Analysis of legal cases for prevention of elder abuse: decisions from New Zealand.	2011	Journal of law and medicine				64	2022-01-10 14:36:26	Journal Article		1320-159X		18	4	737	748	0	0	0	1	11	Elder abuse is a universal concern and is gaining greater public and professional attention. This increased concern to protect elders is internationally evident in policy reform, multidisciplinary research and education. Yet neglect in care settings continues. This research responds by contributing to the international effort to promote humane care for elders who are in a position of dependence, …			analysis of legal cases for prevention of elder abuse decisions from new zealand							N		N				No
192	PM02	0	Katharine Chisholm, Paul Patterson, Carole Torgerson, Erin Turner, David Jenkinson, Max Birchwood	Impact of contact on adolescents' mental health literacy and stigma: the SchoolSpace cluster randomised controlled trial.	2016	BMJ open				45	2022-01-10 14:36:26	Journal Article	10.1136/bmjopen-2015-009435	2044-6055		6	2			0	0	0	6	6	To investigate whether intergroup contact in addition to education is more effective than education alone in reducing stigma of mental illness in adolescents. A pragmatic cluster randomised controlled trial compared education alone with education plus contact. Blocking was used to randomly stratify classes within schools to condition. Random allocation was concealed, generated by a computer algor…			impact of contact on adolescents mental health literacy and stigma the schoolspace cluster randomised controlled trial	*10.1136/bmjopen-2015-009435					DOI	N		N				No
193	PM02	0	Kristine M Gebbie, Bernard J Turnock	The public health workforce, 2006: new challenges.	2006	Health affairs (Project Hope)				87	2022-01-10 14:36:26	Journal Article	10.1377/hlthaff.25.4.923	1544-5208		25	4	923	933	0	0	0	2	16	Efforts to develop the public health workforce since 2001 have benefited from increased funding resulting from concerns over terrorism and other public health threats. This largesse has been accompanied by the need for greater accountability for results. The size, composition, and distribution of the public health workforce have long been policy concerns. Production and retention of public health…			the public health workforce, 2006 new challenges	*10.1377/hlthaff.25.4.923	1				DOI
194	PM02	0	Lai-Meng Looi	The Pathology Laboratory Act 2007 explained.	2008	The Malaysian journal of pathology				72	2022-01-10 14:36:26	Journal Article		0126-8635		30	1	1	10	0	0	0	1	14	The past century has seen tremendous changes in the scope and practice of pathology laboratories in tandem with the development of the medical services in Malaysia. Major progress was made in the areas of training and specialization of pathologists and laboratory technical staff. Today the pathology laboratory services have entered the International arena, and are propelled along the wave of glob…			the pathology laboratory act 2007 explained							N		N				No
195	PM02	0	Laurel Brunke	Registration in the public interest.	2007	Nursing BC				83	2022-01-10 14:36:26	Journal Article		1185-3638		39	2	38		0	0	0	1	15				registration in the public interest								?	N	Cannot find	N/A	Cannot find	Removed
196	PM02	0	Llinos Mary Jehu, Shelina Visram, Linda Marks, David J Hunter, Howard Davis, Anne Mason, Dan Liu, Joanne Smithson	Directors of public health as 'a protected species': qualitative study of the changing role of public health professionals in England following the 2013 reforms.	2018	Journal of public health (Oxford, England)				36	2022-01-10 14:36:26	Journal Article	10.1093/pubmed/fdx154	1741-3850		40	3			0	0	0	8	4	The Health and Social Care Act 2012 gave councils in England responsibility for improving the health of their populations. Public health teams were transferred from the National Health Service (NHS), accompanied by a ring-fenced public health grant. This study examines the changing role of these teams within local government. In-depth case study research was conducted within 10 heterogeneous coun…			directors of public health as a protected species qualitative study of the changing role of public health professionals in england following the 2013 reforms	*10.1093/pubmed/fdx154	1				DOI
197	PM02	0	Lydia Nakiire, Ben Masiira, Christine Kihembo, Edson Katushabe, Nasan Natseri, Immaculate Nabukenya, Innocent Komakech, Issa Makumbi, Okot Charles, Francis Adatu, Miriam Nanyunja, Peter Nsubuga, Solomon Fisseha Woldetsadik, Patrick Tusiime, Ali Ahmed Yahaya, Ibrahima Socé Fall, Alemu Wondimagegnehu	Healthcare workers' experiences regarding scaling up of training on integrated disease surveillance and response (IDSR) in Uganda, 2016: cross sectional qualitative study.	2019	BMC health services research				29	2022-01-10 14:36:26	Journal Article	10.1186/s12913-019-3923-6	1472-6963		19	1	117		0	0	0	17	3	The Integrated Disease Surveillance and Response (IDSR) strategy was adopted as the framework for implementation of International Health Regulation (2005) in the African region of World Health Organisation (WHO AFRO). While earlier studies documented gains in performance of core IDSR functions, Uganda still faces challenges due to infectious diseases. IDSR revitalisation programme aimed to improv…			healthcare workers experiences regarding scaling up of training on integrated disease surveillance and response (idsr) in uganda, 2016 cross sectional qualitative study	*10.1186/s12913-019-3923-6					DOI	N	?	N				No
198	PM02	0	Maggi Banning, Mariline Stafford	A hermeneutic phenomenological study of community nurses' CPD.	2008	British journal of community nursing				74	2022-01-10 14:36:26	Journal Article	10.12968/bjcn.2008.13.4.29027	1462-4753		13	4	178	182	0	0	0	2	14	Continuing professional development (CPD) is a mandatory aspect of nurse registration. In the NHS, more demanding professional roles compel nurses to develop and update their knowledge and skills through CPD. Even though CPD is an essential component of nurse education, research investigating community practitioners' views, experiences and perceptions of the link between reflection and CPD is lim…			a hermeneutic phenomenological study of community nurses cpd	*10.12968/bjcn.2008.13.4.29027	1				DOI
199	PM02	0	Martin Stevens, Jill Manthorpe	Barring 'inappropriate people'? The operation of a barring list of social care workers: an analysis of the first referrals to the Protection of Vulnerable Adults list.	2007	Health & social care in the community				80	2022-01-10 14:36:26	Journal Article	10.1111/j.1365-2524.2006.00686.x	0966-0410		15	4	285	294	0	0	0	2	15	Since July 2004, employers of social care staff working with vulnerable adults in England and Wales have been required to refer workers dismissed for misconduct that harmed vulnerable adults or placed them at risk of harm, to the Protection of Vulnerable Adults (POVA) list. Employers are also required to check the list before employing people to work with vulnerable adults. The Department of Heal…			barring inappropriate people the operation of a barring list of social care workers an analysis of the first referrals to the protection of vulnerable adults list	*10.1111/j.1365-2524.2006.00686.x	1				DOI
200	PM02	0	Maude Laliberté, Bryn Williams-Jones, Debbie E Feldman, Matthew Hunt	Ethical Challenges for Patient Access to Physical Therapy: Views of Staff Members from Three Publicly-Funded Outpatient Physical Therapy Departments.	2017	Narrative inquiry in bioethics				37	2022-01-10 14:36:26	Journal Article	10.1353/nib.2017.0046	2157-1740		7	2	157	169	0	0	0	4	5	Demographic change and changing population needs are important drivers of increased demand for rehabilitation. These developments place significant stress on access to physical therapy services, as current resources are insufficient to meet the growing demand. This situation presents ethical challenges for physical therapists and others involved in managing wait lists and prioritizing access to s…			ethical challenges for patient access to physical therapy views of staff members from three publicly-funded outpatient physical therapy departments	*10.1353/nib.2017.0046					DOI	N		N				No
201	PM02	0	Maureen Y Lichtveld, Joan P Cioffi	Public health workforce development: progress, challenges, and opportunities.	2003	Journal of public health management and practice : JPHMP				99	2022-01-10 14:36:26	Journal Article	10.1097/00124784-200311000-00003	1078-4659		9	6	443	450	0	0	0	2	19	The public health workforce is key to strengthening public health infrastructure. National partners have articulated a vision of a sustainable and competent workforce prepared to deliver essential public health services. Six strategic elements provide a framework for action: monitoring workforce composition; identifying competencies and developing related curriculum; designing an integrated life-…			public health workforce development progress, challenges, and opportunities	*10.1097/00124784-200311000-00003	1				DOI
202	PM02	0	Merav Ben Natan, Nili Tabak	Combating the maltreatment of older persons by staff in long-term care nursing homes: legal aspects.	2013	Medicine and law				55	2022-01-10 14:36:26	Journal Article		0723-1393		32	1	53	64	0	0	0	2	9	A great deal of research has considered the dynamics of family violence and the way that family violence is processed and handled in the criminal justice system. Very little nursing research has considered the dynamics of older persons' maltreatment in long-term care. Older people living in a residential setting have the right to respectful care based on professional ethics. To fill this void, th…			combating the maltreatment of older persons by staff in long-term care nursing homes legal aspects							N		N				No
203	PM02	0	Meredith Sugarman, Pascaline Ezouah, Catherine Haywood, Ashley Wennerstrom	Promoting Community Health Worker Leadership in Policy Development: Results from a Louisiana Workforce Study.	2021	Journal of community health				20	2022-01-10 14:36:26	Journal Article	10.1007/s10900-020-00843-7	1573-3610		46	1	64	74	0	0	0	4	1	Community health workers (CHWs) are effective in improving public health, and many states are developing policy to support the workforce. In 2019, the Louisiana legislature created the CHW Workforce Study Committee (Committee) of at least half CHWs to study the workforce and provide the state with policy recommendations. The Committee followed national best practices in CHW engagement. A CHW and …			promoting community health worker leadership in policy development results from a louisiana workforce study	*10.1007/s10900-020-00843-7	1				DOI
204	PM02	0	Michael Brach, Frank Nieder, Ulrike Nieder, Heinz Mechling	Implementation of preventive strength training in residential geriatric care: a multi-centre study protocol with one year of interventions on multiple levels.	2009	BMC geriatrics				69	2022-01-10 14:36:26	Journal Article	10.1186/1471-2318-9-51	1471-2318		9		51		0	0	0	4	13	There is scientific evidence that preventive physical exercise is effective even in high age. In contrast, there are few opportunities of preventive exercise for highly aged people endangered by or actually in need of care. For example, they would not be able to easily go to training facilities; standard exercises may be too intensive and therefore be harmful to them; orientation disorders like d…			implementation of preventive strength training in residential geriatric care a multi-centre study protocol with one year of interventions on multiple levels	*10.1186/1471-2318-9-51					DOI	N		N				No
205	PM02	0	Michelle Cornes, Jill Manthorpe, Peter Huxley, Sherrill Evans	Developing wider workforce regulation in England: lessons from education, social work and social care.	2007	Journal of interprofessional care				82	2022-01-10 14:36:26	Journal Article	10.1080/13561820701243516	1356-1820		21	3	241	250	0	0	0	4	15	This paper draws on the findings of a review of regulation of professionally qualified teachers, social workers and other staff in social care. It charts the process of developing and implementing both professional and wider workforce regulation in England, focusing on the implications for generic and integrated working and the development of cross-professional procedures for the protection of vu…			developing wider workforce regulation in england lessons from education, social work and social care	*10.1080/13561820701243516	1				DOI
206	PM02	0	Mike O'Connor	Alcohol Consumption and Impairment of Surgeons: A Case for Total Abstinence?	2017	Journal of law and medicine				40	2022-01-10 14:36:26	Editorial		1320-159X		24	3	556	564	0	0	0	1	5	In the 2016 appeal Health Care Complaints Commission v Schmidt [2016] NSWCATOD 145, the New South Wales Civil and Administrative Tribunal heard evidence to the effect that the influence of alcohol (alertness, judgment and co-ordination) could occur at blood alcohol concentrations as low as 0.01% and that on-call health professionals should not consume any alcohol. The NSW Health Code of Conduct r…			alcohol consumption and impairment of surgeons a case for total abstinence							N		N				No
207	PM02	0	Mike Saks	The regulation of healthcare professions and support workers in international context.	2021	Human resources for health				4	2022-01-10 14:36:26	Journal Article	10.1186/s12960-021-00618-8	1478-4491		19	1	74		0	0	0	1	1	The objective of this paper is to outline and compare the regulation of paid healthcare professions and associated support workers in international context, bringing out the lessons to be learned as appropriate. Modern neo-liberal societies have sought to enhance healthcare through greater professional regulation, albeit in different ways and at variable pace. This general trend is illustrated wi…			the regulation of healthcare professions and support workers in international context	*10.1186/s12960-021-00618-8	1				DOI
208	PM02	0	N Nirel	[Employment of Russian immigrants in 1998: summary of research and followup findings].	2000	Harefuah				109	2022-01-10 14:36:26	English Abstract		0017-7768		138	3	180	186	0	0	0	1	22	This study examined trends in the employment of immigrant physicians from the former Soviet Union. We studied the changes in the proportion of immigrants employed as physicians between 1994 and 1998, job characteristics, positions, professional status, and improvement in employment characteristics, professional status, and in wages due to increased seniority. The study population consisted of 7,0…			[employment of russian immigrants in 1998 summary of research and followup findings]							N		N		N/A	Not proper document	Removed
209	PM02	0	Nigel Thomson, Audrey Paterson	Sonographer registration in the United Kingdom - a review of the current situation.	2014	Ultrasound (Leeds, England)				52	2022-01-10 14:36:26	Journal Article	10.1177/1742271X13517381	1742-271X		22	1	52	56	0	0	0	2	8	There is no statutory registration as a sonographer available in the United Kingdom (UK) and the titles of 'sonographer' and 'ultrasonographer' are not legally protected. The majority of sonographers are statutorily registered with the Health and Care Professions Council or Nursing and Midwifery Council as they have a professional background as a radiographer, clinical scientist, nurse, physiothe…			sonographer registration in the united kingdom - a review of the current situation	*10.1177/1742271X13517381					DOI	Y	PHW??	N		N		No
210	PM02	0	Pamela J Haylock	Cancer survivorship advocacy.	2015	Seminars in oncology nursing				49	2022-01-10 14:36:26	Journal Article	10.1016/j.soncn.2014.11.009	1878-3449		31	1	79	85	0	0	0	1	7	To review the advocacy initiatives of major cancer-related organizations and coalitions that are working to effect funding, planning, and implementation of care and services for cancer survivors. Web sites of cancer-related member organizations, advocacy associations' policy staff representatives, and published peer-reviewed health policy literature. Health care reform creates near endless opport…			cancer survivorship advocacy	*10.1016/j.soncn.2014.11.009					DOI	N		N				No
211	PM02	0	Patricia Eustachio Colombo, Emma Patterson, Anna Karin Lindroos, Alexandr Parlesak, Liselotte Schäfer Elinder	Sustainable and acceptable school meals through optimization analysis: an intervention study.	2020	Nutrition journal				15	2022-01-10 14:36:26	Clinical Trial	10.1186/s12937-020-00579-z	1475-2891		19	1	61		0	0	0	5	2	School meals hold considerable potential to shape children's diets and reduce food-related greenhouse gas emissions (GHGE)-in the short and long term. This study applied linear optimization to develop a GHGE-reduced, nutritionally adequate, and affordable school lunch menu. The effects on food waste, consumption and pupils' satisfaction with the meals were evaluated. A pre-post design was employe…			sustainable and acceptable school meals through optimization analysis an intervention study	*10.1186/s12937-020-00579-z					DOI	N		N		N/A	Not proper document	Removed
212	PM02	0	Pavani Rangachari, Jacquelynn L Woods	Preserving Organizational Resilience, Patient Safety, and Staff Retention during COVID-19 Requires a Holistic Consideration of the Psychological Safety of Healthcare Workers.	2020	International journal of environmental research and public health				16	2022-01-10 14:36:26	Journal Article	10.3390/ijerph17124267	1660-4601		17	12			0	0	0	2	2	During the COVID-19 pandemic, healthcare workers are fighting a lethal virus with acute shortages of Personal Protective Equipment (PPE). These unprecedented circumstances have amplified the sources of emotional distress and worker burnout. However, many healthcare organizations (HCOs) in the United States, have opted for a "stoic approach" to healthcare worker support, i.e., no additional suppor…			preserving organizational resilience, patient safety, and staff retention during covid-19 requires a holistic consideration of the psychological safety of healthcare workers	*10.3390/ijerph17124267	1				DOI
213	PM02	0	R W Chesney	Privacy and its regulation: too much too soon, or too little too late.	2001	Pediatrics				106	2022-01-10 14:36:26	Journal Article		1098-4275		107	6	1423	1424	0	0	0	1	21				privacy and its regulation too much too soon, or too little too late								?	N		N		No
214	PM02	0	Ravina Barrett, Hajar Aldamkhi	An Evaluation of the Knowledge and Perceptions of Pharmacy Staff and Pre-Registration Students of E-Cigarettes Use: A Systematic Review.	2021	Tobacco use insights				2	2022-01-10 14:36:26	Journal Article	10.1177/1179173X211016867	1179-173X		14		1179173		0	0	0	2	1	Pharmacy staff are a trusted source of advice on the safe and appropriate use of medicines and devices. Retail pharmacies deliver smoking cessation services and sell e-cigarettes in the UK. This review asks 'what knowledge, experience and ability do staff have to support e-cigarette users to quit smoking'. A systematic literature search was undertaken drawn on predefined eligibility criteria and …			an evaluation of the knowledge and perceptions of pharmacy staff and pre-registration students of e-cigarettes use a systematic review	*10.1177/1179173X211016867					DOI	N		N				No
215	PM02	0	Rebecca Livings, Justine M Naylor, Kathryn Gibson, Sarah Dennis, Jeanette Thom, Kathryn Mills, Siobhan M Schabrun	Implementation of a community-based, physiotherapy-led, multidisciplinary model of care for the management of knee osteoarthritis: protocol for a feasibility study.	2020	BMJ open				13	2022-01-10 14:36:26	Journal Article	10.1136/bmjopen-2020-039152	2044-6055		10	7			0	0	0	7	2	There is a gap between the care people with knee osteoarthritis (OA) should receive according to evidence-based guidelines and the care they do receive. This feasibility study aims to test the feasibility of developing and implementing a codesigned, physiotherapy-led, multidisciplinary, evidence-based model of care for knee OA, among community physiotherapy practices in Australia, where community…			implementation of a community-based, physiotherapy-led, multidisciplinary model of care for the management of knee osteoarthritis protocol for a feasibility study	*10.1136/bmjopen-2020-039152					DOI	N		N				No
216	PM02	0	Roos E Ruijne, Astrid M Kamperman, Kylee Trevillion, Carlo Garofalo, Mark van der Gaag, Milan Zarchev, Stefan Bogaerts, Louise M Howard, Cornelis L Mulder	Assessing the Acceptability, Feasibility and Sustainability of an Intervention to Increase Detection of Domestic Violence and Abuse in Patients Suffering From Severe Mental Illness: A Qualitative Study.	2020	Frontiers in psychiatry				11	2022-01-10 14:36:26	Journal Article	10.3389/fpsyt.2020.581031	1664-0640		11		581031		0	0	0	9	2	Rationale: Despite interventions to improve detection rates, domestic violence, and abuse (DVA) remains largely undetected by healthcare services. We therefore aimed to examine the acceptability, feasibility, and sustainability of an intervention aiming to improve DVA detection rates, which included a clear referral pathway (i.e., the BRAVE intervention) and to explore the acceptability and feasi…			assessing the acceptability, feasibility and sustainability of an intervention to increase detection of domestic violence and abuse in patients suffering from severe mental illness a qualitative study	*10.3389/fpsyt.2020.581031					DOI	N		N				No
217	PM02	0	Rosa Lau, Fiona Stevenson, Bie Nio Ong, Krysia Dziedzic, Shaun Treweek, Sandra Eldridge, Hazel Everitt, Anne Kennedy, Nadeem Qureshi, Anne Rogers, Richard Peacock, Elizabeth Murray	Achieving change in primary care--causes of the evidence to practice gap: systematic reviews of reviews.	2016	Implementation science : IS				44	2022-01-10 14:36:26	Journal Article	10.1186/s13012-016-0396-4	1748-5908		11		40		0	0	0	12	6	This study is to identify, summarise and synthesise literature on the causes of the evidence to practice gap for complex interventions in primary care. This study is a systematic review of reviews. MEDLINE, EMBASE, CINAHL, Cochrane Library and PsychINFO were searched, from inception to December 2013. Eligible reviews addressed causes of the evidence to practice gap in primary care in developed co…			achieving change in primary care--causes of the evidence to practice gap systematic reviews of reviews	*10.1186/s13012-016-0396-4					DOI	N		Y	Professionalism competencies	N		No
218	PM02	0	Rosalind Miller, Eleanor Hutchinson, Catherine Goodman	'A smile is most important.' Why chains are not currently the answer to quality concerns in the Indian retail pharmacy sector.	2018	Social science & medicine (1982)				33	2022-01-10 14:36:26	Journal Article	10.1016/j.socscimed.2018.07.001	1873-5347		212		9	16	0	0	0	3	4	Chain pharmacies are expanding in many low and middle-income countries (LMICs). Historically practices of independent pharmacies in these settings have been poor, and there is a need to understand how these new organisational arrangements are affecting the functioning of pharmacies, and the implications for public health. Drawing on economics literature, we develop a set of hypotheses as to how c…			a smile is most important why chains are not currently the answer to quality concerns in the indian retail pharmacy sector	*10.1016/j.socscimed.2018.07.001					DOI	N		N				No
219	PM02	0	S Di Saverio, F Pata, G Gallo, F Carrano, A Scorza, P Sileri, N Smart, A Spinelli, G Pellino	Coronavirus pandemic and colorectal surgery: practical advice based on the Italian experience.	2020	Colorectal disease : the official journal of the Association of Coloproctology of Great Britain and Ireland				21	2022-01-10 14:36:26	Journal Article	10.1111/codi.15056	1463-1318		22	6	625	634	0	0	0	9	2	The current COVID-19 pandemic is challenging healthcare systems at a global level. We provide a practical strategy to reorganize pathways of emergency and elective colorectal surgery during the COVID-19 pandemic. The authors, all from areas affected by the COVID-19 emergency, brainstormed remotely to define the key-points to be discussed. Tasks were assigned, concerning specific aspects of colore…			coronavirus pandemic and colorectal surgery practical advice based on the italian experience	*10.1111/codi.15056					DOI	N		N				No
220	PM02	0	S Norman	Professional regulation. Now and in the future.	2000	British journal of perioperative nursing : the journal of the National Association of Theatre Nurses				107	2022-01-10 14:36:26	Journal Article	10.1177/175045890001000407	1467-1026		10	4	218	220	0	0	0	1	22	The professional regulation of nursing, midwifery and health visiting is a partnership between the public which expects it, the practitioners who practise it and the UKCC and the four National Boards which co-ordinate and administer the system.			professional regulation now and in the future	*10.1177/175045890001000407					DOI	Y		Y				Yes	Exclude	Not much to this piece, biased due to writer's position on UKCC	Exclude				Excluded
221	PM02	0	Sharon Cummins, Scott Leischow, Linda Bailey, Terry Bush, Ken Wassum, Lesley Copeland, Shu-Hong Zhu	Knowledge and beliefs about electronic cigarettes among quitline cessation staff.	2016	Addictive behaviors				43	2022-01-10 14:36:26	Journal Article	10.1016/j.addbeh.2016.03.031	1873-6327		60		78	83	0	0	0	7	6	Smokers are asking health practitioners for guidance about using e-cigarettes as an aid to quitting. Several studies have surveyed physicians. However, in North America many smokers seek help from telephone quitlines rather than physicians. The objective of the current study was to assess quitline counselors' perceptions of e-cigarettes and what they tell callers about these products. An online c…			knowledge and beliefs about electronic cigarettes among quitline cessation staff	*10.1016/j.addbeh.2016.03.031					DOI	N		N				No
222	PM02	0	Shoba Dawson, Angel Bierce, Gene Feder, John Macleod, Katrina M Turner, Stan Zammit, Natalia V Lewis	Trauma-informed approaches to primary and community mental health care: protocol for a mixed-methods systematic review.	2021	BMJ open				8	2022-01-10 14:36:26	Journal Article	10.1136/bmjopen-2020-042112	2044-6055		11	2			0	0	0	7	1	Exposure to different types of psychological trauma may lead to a range of adverse effects on trauma survivors, including poor mental and physical health, economic, social and cognitive functioning outcomes. Trauma-informed (TI) approaches to care are defined as a service system grounded in and directed by an understanding of how trauma affects the survivors' neurological, biological, physiologic…			trauma-informed approaches to primary and community mental health care protocol for a mixed-methods systematic review	*10.1136/bmjopen-2020-042112					DOI	N		N				No
223	PM02	0	Stephane Legriel, Gwenaëlle Jacq, Amandine Lalloz, Guillaume Geri, Pedro Mahaux, Cedric Bruel, Sandie Brochon, Benjamin Zuber, Cécile André, Krystel Dervin, Mathilde Holleville, Alain Cariou	Teaching Important Basic EEG Patterns of Bedside Electroencephalography to Critical Care Staffs: A Prospective Multicenter Study.	2021	Neurocritical care				19	2022-01-10 14:36:26	Journal Article	10.1007/s12028-020-01010-5	1556-0961		34	1	144	153	0	0	0	12	1	Continuous electroencephalography (cEEG) is commonly recommended for neurocritical care patients. Routine implementation of such monitoring requires the specific training of professionals. The aim of this research was to evaluate the effectiveness of a training program on initiation of the basic interpretation of cEEG for critical care staff in a prospective multicenter study. After completion of…			teaching important basic eeg patterns of bedside electroencephalography to critical care staffs a prospective multicenter study	*10.1007/s12028-020-01010-5					DOI	N		N				No
224	PM02	0	Susan C Slade, Kathleen Philip, Meg E Morris	Frameworks for embedding a research culture in allied health practice: a rapid review.	2018	Health research policy and systems				35	2022-01-10 14:36:26	Journal Article	10.1186/s12961-018-0304-2	1478-4505		16	1	29		0	0	0	3	4	Although allied health clinicians play a key role in the provision of healthcare, embedding a culture of research within public and private health systems remains a challenge. In this rapid review we critically evaluate frameworks for embedding research into routine allied health practice, as the basis for high quality, safe, efficient and consumer-focused care. A rapid review (PROSPERO: CRD42017…			frameworks for embedding a research culture in allied health practice a rapid review	*10.1186/s12961-018-0304-2	1				DOI
225	PM02	0	Suzanne Grant, Guro Huby, Francis Watkins, Kath Checkland, Ruth McDonald, Huw Davies, Bruce Guthrie	The impact of pay-for-performance on professional boundaries in UK general practice: an ethnographic study.	2009	Sociology of health & illness				73	2022-01-10 14:36:26	Journal Article	10.1111/j.1467-9566.2008.01129.x	1467-9566		31	2	229	245	0	0	0	7	13	The 2004 new General Medical Services (nGMS) contract exemplifies trends across the public services towards increased definition, measurement and regulation of professional work, with general practice income now largely dependent on the quality of care provided across a range of clinical and organisational indicators known collectively as the 'Quality and Outcomes Framework' (QOF). This paper rep…			the impact of pay-for-performance on professional boundaries in uk general practice an ethnographic study	*10.1111/j.1467-9566.2008.01129.x					DOI	N	?	N				No
226	PM02	0	Suzie Pierre Ste-Rose, Rosalinda Medina, Monica Leal, Sarai Garcia, Holly J Mata	Perspectives From the Field: Certified Health Education Specialists on the Value of Health Education Credentialing.	2015	Health promotion practice				48	2022-01-10 14:36:26	Journal Article	10.1177/1524839915598501	1524-8399		16	6	788	791	0	0	0	5	7	In this commentary, four Certified Health Education Specialists (CHESs) share their reasons for obtaining national certification as health education specialists, the value of national credentialing to their employers, and the career development benefits of National Commission for Health Education Credentialing certification. CHESs play a vital role in diverse research and practice settings and in…			perspectives from the field certified health education specialists on the value of health education credentialing	*10.1177/1524839915598501					DOI	Y		Y				Yes	Exclude	personal experiences with credentialing - relevance?	Include		Include	4 Certified Health Education Specialists (CHESs) share their reasons for obtaining national certification as health education specialists	Included	United States
227	PM02	0	Terry E Hill, Peter F Martelli, Julie H Kuo	A case for revisiting peer review: Implications for professional self-regulation and quality improvement.	2018	PloS one				34	2022-01-10 14:36:26	Journal Article	10.1371/journal.pone.0199961	1932-6203		13	6			0	0	0	3	4	Quality improvement in healthcare has often been promoted as different from and more valuable than peer review and other professional self-regulation processes. In spite of attempts to harmonize these two approaches, the perception of dichotomous opposition has persisted. A sequence of events in the troubled California prison system fortuitously isolated workforce interventions from more typical …			a case for revisiting peer review implications for professional self-regulation and quality improvement	*10.1371/journal.pone.0199961	1				DOI
228	PM02	0	Thirumagal Kanagasabai, Loreta Muharuma, Joy McGuire, Melanie Russell, Mary Vearncombe, Murray Urowitz	Evidence-based strategies to improve immunization compliance of postgraduate medical trainees at large academic-medical facilities.	2007	Healthcare quarterly (Toronto, Ont.)				81	2022-01-10 14:36:26	Journal Article	10.12927/hcq..18751	1710-2774		10	2	81	86	0	0	0	6	15	The purpose of this evaluation is to assess the effectiveness of the modifications made by the University of Toronto Postgraduate Medical Education to improve medical trainee compliance with the immunization standards set forth in national guidelines, provincial regulations and protocols and university policy. Trainee compliance with immunization requirements were evaluated as of January 2003, 20…			evidence-based strategies to improve immunization compliance of postgraduate medical trainees at large academic-medical facilities	*10.12927/hcq..18751					DOI	N		N				No
229	PM02	0	Tina R Bhavsar, Hye-Joo Kim, Yon Yu	Roles and contributions of pharmacists in regulatory affairs at the Centers for Disease Control and Prevention for public health emergency preparedness and response.	2010	Journal of the American Pharmacists Association : JAPhA				67	2022-01-10 14:36:26	Journal Article	10.1331/JAPhA.2010.09220	1544-3450		50	2	165	168	0	0	0	3	12	To provide a general description of the roles and contributions of three pharmacists from the Regulatory Affairs program (RA) at the Centers for Disease Control and Prevention (CDC) who are involved in emergency preparedness and response activities, including the 2009 pandemic influenza A (H1N1) public health emergency. Atlanta, GA. RA consists of a staff of nine members, three of whom are pharma…			roles and contributions of pharmacists in regulatory affairs at the centers for disease control and prevention for public health emergency preparedness and response	*10.1331/JAPhA.2010.09220	1				DOI
230	PM02	0	Vanda Marković-Peković	Regulation of the apothecary activity in Bosnia and Herzegovina over the Austro-Hungarian period.	2021	Medicinski glasnik : official publication of the Medical Association of Zenica-Doboj Canton, Bosnia and Herzegovina				6	2022-01-10 14:36:26	Journal Article	10.17392/1355-21	1840-2445		18	2	343	351	0	0	0	1	1	Aim To present the regulations governing the operation of pharmacies in Bosnia and Herzegovina over the Austro-Hungarian rule (1878-1918). Methods Qualitative secondary data analysis was used. Results The Austro-Hungarian government had found poor population's health, insufficient health facilities and qualified staff. For a long time, population was treated by old methods of medicine and pharmac…			regulation of the apothecary activity in bosnia and herzegovina over the austro-hungarian period	*10.17392/1355-21					DOI	Y	PHW??	N		N		No
231	PM02	0	Victor J Stevens, Kristine L Funk, Phillip J Brantley, Thomas P Erlinger, Valerie H Myers, Catherine M Champagne, Alan Bauck, Carmen D Samuel-Hodge, Jack F Hollis	Design and implementation of an interactive website to support long-term maintenance of weight loss.	2008	Journal of medical Internet research				77	2022-01-10 14:36:26	Journal Article	10.2196/jmir.931	1438-8871		10	1			0	0	0	9	14	For most individuals, long-term maintenance of weight loss requires long-term, supportive intervention. Internet-based weight loss maintenance programs offer considerable potential for meeting this need. Careful design processes are required to maximize adherence and minimize attrition. This paper describes the development, implementation and use of a Web-based intervention program designed to he…			design and implementation of an interactive website to support long-term maintenance of weight loss	*10.2196/jmir.931					DOI	N		N				No
232	PM02	0	Vishal K Gupta, Helena Hansen, Sonia Mendoza, Xinlin Linda Chen, Ronnie G Swift	Merging Outpatient Addiction and Opioid-Maintenance Programs During A Disaster: Lessons From Hurricane Sandy.	2017	Disaster medicine and public health preparedness				39	2022-01-10 14:36:26	Journal Article	10.1017/dmp.2016.190	1938-744X		11	5	531	537	0	0	0	5	5	After Hurricane Sandy flooded Bellevue Hospital in New York City, its opiate maintenance patients were displaced and Bellevue's outpatient program was temporarily merged with the program at Metropolitan Hospital for continuation of care. The merger forced Metropolitan to accommodate a program twice as large as its own and required special staff coordination and adjustments in clinical care. Physi…			merging outpatient addiction and opioid-maintenance programs during a disaster lessons from hurricane sandy	*10.1017/dmp.2016.190					DOI	N		N				No
233	PM02	0	W C Gaventa	Rekindling commitment: reflections from a pastoral educator enmeshed in direct support professional workforce development and person centered supports.	2008	Journal of intellectual disability research : JIDR				75	2022-01-10 14:36:26	Journal Article	10.1111/j.1365-2788.2008.01070.x	1365-2788		52	7	598	607	0	0	0	1	14	Services with people with intellectual disabilities (ID) are increasingly structured by regulations, policies and licensing standards by public funding entities. The key responsibility for direct care staff often becomes that of compliance with all the rules and regulations. The impact of an increasing focus on compliance with regulations in the systems of services and supports for people with ID…			rekindling commitment reflections from a pastoral educator enmeshed in direct support professional workforce development and person centered supports	*10.1111/j.1365-2788.2008.01070.x	1				DOI
234	PM02	0	W C Livingood, M E Auld	The credentialing of a population-based health profession: lessons learned from health education certification.	2001	Journal of public health management and practice : JPHMP				105	2022-01-10 14:36:26	Journal Article	10.1097/00124784-200107040-00006	1078-4659		7	4	38	45	0	0	0	2	21	This article summarizes research and issues related to health education certification. Health education's experience with certification provides valuable insight for other public health professions because of the credential's population-based emphasis, its recent development, and its broadly defined cross-cutting skill set. Although data are still emerging on the outcomes of health education cert…			the credentialing of a population-based health profession lessons learned from health education certification	*10.1097/00124784-200107040-00006	1				DOI
235	PM02	0	Yogesh D Sabde, Vishal Diwan, Vivek S Saraf, Vijay K Mahadik, Vinod K Diwan, Ayesha De Costa	Mapping private pharmacies and their characteristics in Ujjain district, Central India.	2011	BMC health services research				59	2022-01-10 14:36:26	Journal Article	10.1186/1472-6963-11-351	1472-6963		11		351		0	0	0	6	11	In India, private pharmacies are ubiquitous yet critical establishments that facilitate community access to medicines. These are often the first points of treatment seeking in parts of India and other low income settings around the world. The characteristics of these pharmacies including their location, drug availability, human resources and infrastructure have not been studied before. Given the …			mapping private pharmacies and their characteristics in ujjain district, central india	*10.1186/1472-6963-11-351					DOI	N		N				No
236	PM02	0	Yot Teerawattananon, Viroj Tangcharoensathien, Sripen Tantivess, Anne Mills	Health sector regulation in Thailand: recent progress and the future agenda.	2003	Health policy (Amsterdam, Netherlands)				101	2022-01-10 14:36:26	Journal Article	10.1016/s0168-8510(02)00140-9	0168-8510		63	3	323	338	0	0	0	4	19	This paper reviews the current system of regulation and assesses its effectiveness in the health-care system of Thailand. In order to achieve this, extensive documentary reviews were performed and supplemented by in-depth interviews. We found the existing regulatory framework to be fairly comprehensive with rules and roles firmly established. Regulations cover almost all relevant private and publ…			health sector regulation in thailand recent progress and the future agenda	*10.1016/s0168-8510(02)00140-9					DOI	Y		N		N		No
237	PM02	0	Yu V Burdastova	[PROBLEMS OF HUMAN RESOURCES DEVELOPMENT IN HEALTHCARE].	2020	Problemy sotsial'noi gigieny, zdravookhraneniia i istorii meditsiny				10	2022-01-10 14:36:26	Journal Article	10.32687/0869-866X-2020-28-s2-1162-1167	0869-866X		28		1162	1167	0	0	0	1	2	This article is devoted to current issues of human resources development in healthcare. The article emphasizes that the effectiveness of the healthcare system and the quality of medical care delivery deeply depend on the results of the work of medical workers, which are determined by their knowledge, skills and motivation. Considering the necessity of providing the healthcare sector with highly q…			[problems of human resources development in healthcare]	*10.32687/0869-866X-2020-28-s2-1162-1167					DOI	N		N				No
238	PM02	0	Øyfrid Larsen Moen, Birgitta Hedelin, Marie Louise Hall-Lord	Public health nurses' conceptions of their role related to families with a child having attention-deficit/hyperactivity disorder.	2014	Scandinavian journal of caring sciences				54	2022-01-10 14:36:26	Journal Article	10.1111/scs.12076	1471-6712		28	3	515	522	0	0	0	3	8	Attention-deficit/hyperactivity disorder is one of the most common behavioural disorders diagnosed in children. Children who have this disorder have difficulties regarding regulation of their emotions, maintaining attention and impulse control. Parents may need guidance in creating structure and predictable boundaries. One of the personnel who meet these families is the public health nurse. The a…			public health nurses conceptions of their role related to families with a child having attention-deficit/hyperactivity disorder	*10.1111/scs.12076					DOI	N		N				No
239	PM03	0	A Bensoussan, S P Myers, S M Wu, K O'Connor	Naturopathic and Western herbal medicine practice in Australia-a workforce survey.	2004	Complementary therapies in medicine				192	2022-01-10 14:39:00	Comparative Study	10.1016/j.ctim.2004.01.001	0965-2299		12	1	17	27	0	0	0	4	18	Despite substantial growth in the use of complementary medicine, no comprehensive national study has been undertaken of the naturopathic and Western herbal medicine component of the healthcare workforce in Australia. This study aimed to examine the nature of these practices and this currently unregulated workforce in Australia. A comprehensive survey questionnaire was developed in consultation wi…			naturopathic and western herbal medicine practice in australia-a workforce survey	*10.1016/j.ctim.2004.01.001	1				DOI
240	PM03	0	A Holden	What do dental codes of ethics and conduct suggest about attitudes to raising concerns and self-regulation?	2018	British dental journal				65	2022-01-10 14:39:00	Journal Article	10.1038/sj.bdj.2018.125	1476-5373		224	4	261	267	0	0	0	1	4	Background The ability of the dental profession to self-regulate and address poor performance or impairment is crucial if practitioners are to demonstrate a public commitment to patient safety. Failure of the profession to actively engage in this activity is likely to call into question trustworthiness and ability to place the interests of patients and the public first.Aim To investigate attitude…			what do dental codes of ethics and conduct suggest about attitudes to raising concerns and self-regulation	*10.1038/sj.bdj.2018.125					DOI	N		N				No
241	PM03	0	Adamson S Muula, Humphreys Misiri, Yamikani Chimalizeni, Davis Mpando, Chimota Phiri, Amos Nyaka	Access to continued professional education among health workers in Blantyre, Malawi.	2004	African health sciences				187	2022-01-10 14:39:00	Journal Article		1680-6905		4	3	182	184	0	0	0	6	18	To describe the current status of continued professional development (CPD) of healthcare personnel within the Ministry of Health (MoH) health centres in Blantyre, Malawi. A cross-sectional descriptive study utilizing an interviewer-administered questionnaire. Healthcare workers in public health centers in Blantyre District, Malawi. Fifty-seven healthcare workers participated of whom 47 (82.5%) we…			access to continued professional education among health workers in blantyre, malawi							N		N				No
242	PM03	0	Adrienne Alayli, Franziska Krebs, Laura Lorenz, Farah Nawabi, Anne-Madeleine Bau, Isabel Lück, Andrea Moreira, Judith Kuchenbecker, Elena Tschiltschke, Michael John, Stefan Klose, Benny Häusler, Christian Giertz, Ulrike Korsten-Reck, Stephanie Stock	Evaluation of a computer-assisted multi-professional intervention to address lifestyle-related risk factors for overweight and obesity in expecting mothers and their infants: protocol for an effectiveness-implementation hybrid study.	2020	BMC public health				29	2022-01-10 14:39:00	Journal Article	10.1186/s12889-020-8200-4	1471-2458		20	1	482		0	0	0	15	2	The first 1000 days after conception are a critical period to encourage lifestyle changes to reduce the risk of childhood obesity and early programming of chronic diseases. A healthy lifestyle during pregnancy is also crucial to avoid high post-partum weight retention. Currently, lifestyle changes are not consistently discussed during routine health services in Germany. The objective of this stud…			evaluation of a computer-assisted multi-professional intervention to address lifestyle-related risk factors for overweight and obesity in expecting mothers and their infants protocol for an effectiveness-implementation hybrid study	*10.1186/s12889-020-8200-4					DOI	N		N				No
243	PM03	0	Aida Dias, Trudy Mooren, Rolf J Kleber	Reducing consequences of child maltreatment during adulthood by public health actions: a Delphi study.	2019	European journal of public health				54	2022-01-10 14:39:00	Journal Article	10.1093/eurpub/cky216	1464-360X		29	3	425	431	0	0	0	3	3	Child maltreatment (CM) is associated with long-lasting poor health outcomes, as well as increased levels of disability and health-services consumption across the life-span. However, less is known about how CM consequences can be reduced during adulthood. We investigated professional opinions on how to mitigate long-term consequences of CM in a public health (PH) perspective. Using the Delphi met…			reducing consequences of child maltreatment during adulthood by public health actions a delphi study	*10.1093/eurpub/cky216					DOI	N		N				No
244	PM03	0	Albert Ledesma Castelltort	[Self management or managerial autonomy. SESPAS report, 2012].	2012	Gaceta sanitaria				129	2022-01-10 14:39:00	English Abstract	10.1016/j.gaceta.2011.11.004	1578-1283		26		57	62	0	0	0	1	10	Western countries with strong primary care systems organize their health services around this healthcare modality, which serves as a gateway to the system and is characterized by multidisciplinary teamwork, management transferred to the teams and a broad services portfolio. The contractual relationship between professionals and the public health system is a useful tool to modulate the efficiency …			[self management or managerial autonomy sespas report, 2012]	*10.1016/j.gaceta.2011.11.004					DOI	N		N		N/A	Not proper document	Removed
245	PM03	0	Alicia Diebold, Melissa Segovia, Jessica K Johnson, Aria Degillio, Dana Zakieh, Hee Jin Park, Kenneth Lim, S Darius Tandon	Acceptability and appropriateness of a perinatal depression preventive group intervention: a qualitative analysis.	2020	BMC health services research				32	2022-01-10 14:39:00	Journal Article	10.1186/s12913-020-5031-z	1472-6963		20	1	189		0	0	0	8	2	Perinatal depression is a prevalent public health concern. Although preventive interventions exist, there is limited literature on the acceptability and appropriateness of these interventions, especially those delivered by paraprofessionals. The Mothers and Babies Program (MB) is a group-based perinatal depression preventive intervention delivered prenatally. A cluster-randomized controlled trial…			acceptability and appropriateness of a perinatal depression preventive group intervention a qualitative analysis	*10.1186/s12913-020-5031-z	1				DOI
246	PM03	0	Alison Peel, Abhishek Bhartia, Neil Spicer, Meenakshi Gautham	'If I do 10-15 normal deliveries in a month I hardly ever sleep at home.' A qualitative study of health providers' reasons for high rates of caesarean deliveries in private sector maternity care in Delhi, India.	2018	BMC pregnancy and childbirth				51	2022-01-10 14:39:00	Journal Article	10.1186/s12884-018-2095-4	1471-2393		18	1	470		0	0	0	4	4	Although the overall rate of caesarean deliveries in India remains low, rates are higher in private than in public facilities. In a household survey in Delhi, for instance, more than half of women delivering in private facilities reported a caesarean section. Evidence suggests that not all caesarean sections are clinically necessary and may even increase morbidity. We present providers' perspecti…			if i do 10-15 normal deliveries in a month i hardly ever sleep at home a qualitative study of health providers reasons for high rates of caesarean deliveries in private sector maternity care in delhi, india	*10.1186/s12884-018-2095-4	1				DOI
247	PM03	0	Amanda F Dempsey, Jennifer Pyrznawoski, Steven Lockhart, Juliana Barnard, Elizabeth J Campagna, Kathleen Garrett, Allison Fisher, L Miriam Dickinson, Sean T O'Leary	Effect of a Health Care Professional Communication Training Intervention on Adolescent Human Papillomavirus Vaccination: A Cluster Randomized Clinical Trial.	2018	JAMA pediatrics				64	2022-01-10 14:39:00	Journal Article	10.1001/jamapediatrics.2018.0016	2168-6211		172	5			0	0	0	9	4	The incidence of human papillomavirus (HPV)-related cancers is more than 35 000 cases in the United States each year. Effective HPV vaccines have been available in the United States for several years but are underused among adolescents, the target population for vaccination. Interventions to increase uptake are needed. To evaluate the effect of a 5-component health care professional HPV vaccine c…			effect of a health care professional communication training intervention on adolescent human papillomavirus vaccination a cluster randomized clinical trial	*10.1001/jamapediatrics.2018.0016					DOI	N		N				No
248	PM03	0	Amy M Franks, William A Hawes, Keith R McCain, Nalin Payakachat	Electronic cigarette use, knowledge, and perceptions among health professional students.	2017	Currents in pharmacy teaching & learning				67	2022-01-10 14:39:00	Journal Article	10.1016/j.cptl.2017.07.023	1877-1300		9	6	1003	1009	0	0	0	4	5	Our study evaluated the electronic cigarette (e-cigarette) use, knowledge, and perceptions of health professional students enrolled in one of five colleges at a single academic health center. A 56-item survey was conducted to examine the use, knowledge, and perceptions of e-cigarettes among health professional students. An e-cigarette knowledge score was calculated according to correct responses …			electronic cigarette use, knowledge, and perceptions among health professional students	*10.1016/j.cptl.2017.07.023					DOI	N		N				No
249	PM03	0	Amy Opalek	Data element mapping to analyze fit for use of three XML standards for health workforce tracking.	2021	Human resources for health				6	2022-01-10 14:39:00	Journal Article	10.1186/s12960-021-00615-x	1478-4491		19	1	72		0	0	0	1	1	Ensuring a sufficient supply and distribution of health care professionals is essential to meeting public health needs. Regulatory agencies protect their communities by ensuring that new health professionals have the required qualifications to practice safely and by tracking the volume and distribution of those professionals on an ongoing basis. The speed and accuracy of sharing these data could …			data element mapping to analyze fit for use of three xml standards for health workforce tracking	*10.1186/s12960-021-00615-x	1				DOI
250	PM03	0	Ana-Maria Forsea, Veronique Del Marmol, Alan C Geller	Priorities and challenges for skin cancer prevention in Europe: an expert survey.	2013	Melanoma research				110	2022-01-10 14:39:00	Journal Article	10.1097/CMR.0b013e3283632c67	1473-5636		23	4	298	306	0	0	0	3	9	The incidence, mortality, and survival rates of melanoma vary significantly across Europe, likely related to persistent inequalities between European countries in the areas of skin cancer early detection, case registration, and prevention. To enhance the planning of prevention strategies for skin cancer in Europe, we solicited the direct opinion of European experts in the field of dermato-oncolog…			priorities and challenges for skin cancer prevention in europe an expert survey	*10.1097/CMR.0b013e3283632c67					DOI	N		N				No
251	PM03	0	Anastasia A Mallidou, Noreen Frisch, Mary M Doyle-Waters, Martha L P MacLeod, John Ward, Pat Atherton	Patient-Oriented Research Competencies in Health (PORCH) for patients, healthcare providers, decision-makers and researchers: protocol of a scoping review.	2018	Systematic reviews				58	2022-01-10 14:39:00	Journal Article	10.1186/s13643-018-0762-1	2046-4053		7	1	101		0	0	0	6	4	Patient-Oriented Research (POR) is a Canadian initiative for health research that refers to research processes informed by full and active patient involvement in all aspects of the research. Ideally, POR results in a wide dissemination of the research findings and the uptake of such findings in both clinical practice and health policy. The Canadian Institute for Health Research (CIHR) identifies …			patient-oriented research competencies in health (porch) for patients, healthcare providers, decision-makers and researchers protocol of a scoping review	*10.1186/s13643-018-0762-1					DOI	N		N				No
252	PM03	0	Andrea Ballesio, Caterina Lombardo, Fabio Lucidi, Cristiano Violani	Caring for the carers: Advice for dealing with sleep problems of hospital staff during the COVID-19 outbreak.	2021	Journal of sleep research				25	2022-01-10 14:39:00	Journal Article	10.1111/jsr.13096	1365-2869		30	1			0	0	0	4	1	Hospital staff are at the frontline in the COVID-19 outbreak. The stressors they experience may induce sleep problems in a population already at risk. Sleep deprivation, long shifts and insomnia in hospital staff have been associated with individual, organizational and public health hazards. These include increased risk of mental and somatic disorders, altered immune responses, medical errors, mi…			caring for the carers advice for dealing with sleep problems of hospital staff during the covid-19 outbreak	*10.1111/jsr.13096	1				DOI
253	PM03	0	Andrea Baumann, Patricia Norman, Jennifer Blythe, Sarah Kratina, Raisa B Deber	Accountability: the challenge for medical and nursing regulators.	2014	Healthcare policy = Politiques de sante				95	2022-01-10 14:39:00	Journal Article		1715-6580		10		121	131	0	0	0	5	8	Little has been written about how regulatory bodies define and demonstrate accountability. This paper describes a substudy of a research project on accountability in healthcare. The aim was to increase understanding of how regulatory bodies perceive and demonstrate accountability to their stakeholders. Twenty-two semi-structured interviews were conducted with provincial/territorial CEOs from the …			accountability the challenge for medical and nursing regulators							Y	ph?	Y				Yes	Include		Include				Included	Canada
254	PM03	0	Andrian Liem	The possibilities and challenges of integrative medicine implementation in clinical psychology: a qualitative study in Indonesia.	2020	BMC complementary medicine and therapies				22	2022-01-10 14:39:00	Journal Article	10.1186/s12906-020-03019-x	2662-7671		20	1	223		0	0	0	1	2	Integrative medicine (IM), which is the integration of complementary and alternative medicine (CAM) into conventional health services, has been applied in some nations. Despite its highly relevant holistic approach with the improvement of mental health care using person-centred approach, there are limited studies that discuss IM, specifically in clinical psychology. Therefore, this qualitative st…			the possibilities and challenges of integrative medicine implementation in clinical psychology a qualitative study in indonesia	*10.1186/s12906-020-03019-x					DOI	N		N				No
255	PM03	0	Anita Peerson, Robyn Aitken, Elizabeth Manias, Judith Parker, Kitty Wong	Agency nursing in Melbourne, Australia: a telephone survey of hospital and agency managers.	2002	Journal of advanced nursing				197	2022-01-10 14:39:00	Journal Article	10.1046/j.1365-2648.2002.02407.x	0309-2402		40	5	504	512	0	0	0	5	20	Agency nursing is a poorly understood and under-researched phenomenon. Despite the considerable costs and possible benefits of using agency nurses, little is known about the nature of agency nursing from different perspectives, including hospital and agency managers. To describe the professional relationship between hospitals and nursing agencies, utilization trends of agency nurses, and institut…			agency nursing in melbourne, australia a telephone survey of hospital and agency managers	*10.1046/j.1365-2648.2002.02407.x	1				DOI
256	PM03	0	Anna L Howe	Migrant care workers or migrants working in long-term care? A review of Australian experience.	2009	Journal of aging & social policy				146	2022-01-10 14:39:00	Journal Article	10.1080/08959420903167140	0895-9420		21	4	374	392	0	0	0	1	13	Discussion of the role of migrant care workers in long-term care (LTC) that has gained increasing attention in the United States and other developed countries in recent years is of particular relevance to Australia, where 24% of the total population is overseas-born, two-thirds of them coming from countries where English is not the primary language. Issues of interest arise regarding meeting LTC …			migrant care workers or migrants working in long-term care a review of australian experience	*10.1080/08959420903167140	1				DOI
257	PM03	0	Anna L Ridge, Lisa A Bero, Suzanne R Hill	Identifying barriers to the availability and use of Magnesium Sulphate Injection in resource poor countries: a case study in Zambia.	2010	BMC health services research				137	2022-01-10 14:39:00	Journal Article	10.1186/1472-6963-10-340	1472-6963		10		340		0	0	0	3	12	Pre-eclampsia and eclampsia are serious complications of pregnancy and major causes of maternal mortality and morbidity worldwide. According to systematic reviews and WHO guidelines magnesium sulphate injection (MgSO4) should be the first -line treatment for severe pre-eclampsia and eclampsia. Studies have shown that this safe and effective medicine is unavailable and underutilized in many resour…			identifying barriers to the availability and use of magnesium sulphate injection in resource poor countries a case study in zambia	*10.1186/1472-6963-10-340					DOI	N		N				No
258	PM03	0	Antonella Pia Tonna, Anita Elaine Weidmann, Jacqueline Sneddon, Derek Stewart	Views and experiences of community pharmacy team members on antimicrobial stewardship activities in Scotland: a qualitative study.	2020	International journal of clinical pharmacy				21	2022-01-10 14:39:00	Journal Article	10.1007/s11096-020-01042-z	2210-7711		42	5	1261	1269	0	0	0	4	2	Background It has been acknowledged and recognised internationally that the community pharmacy team has a major role to play in antimicrobial stewardship programmes, particularly regarding patient engagement. However, there is a paucity of published research on community pharmacy-based activities in antimicrobial stewardship, and views and perceptions of the community pharmacy team on their role …			views and experiences of community pharmacy team members on antimicrobial stewardship activities in scotland a qualitative study	*10.1007/s11096-020-01042-z					DOI	N		N				No
259	PM03	0	Arnab Dey, Holly Baker Shakya, Dharmendra Chandurkar, Sanjiv Kumar, Arup Kumar Das, John Anthony, Mrunal Shetye, Suneeta Krishnan, Jay G Silverman, Anita Raj	Discordance in self-report and observation data on mistreatment of women by providers during childbirth in Uttar Pradesh, India.	2017	Reproductive health				68	2022-01-10 14:39:00	Journal Article	10.1186/s12978-017-0409-z	1742-4755		14	1	149		0	0	0	10	5	The study aims to assess the discordance between self-reported and observed measures of mistreatment of women during childbirth in public health facilities in Uttar Pradesh, India, as well as correlates of these measures and their discordance. Cross sectional data were collected through direct observation of deliveries and follow-up interviews with women (n = 875) delivering in 81 public health f…			discordance in self-report and observation data on mistreatment of women by providers during childbirth in uttar pradesh, india	*10.1186/s12978-017-0409-z					DOI	N		N				No
260	PM03	0	Asghar Dalvandi, Sirkka-Liisa Ekman, Hamid Reza Khankeh, Sadat Seyed Bagher Maddah, Kristiina Heikkilä	Rehabilitation experts' experience of community rehabilitation services for stroke survivors in Iran.	2012	Topics in stroke rehabilitation				120	2022-01-10 14:39:00	Journal Article	10.1310/tsr1905-395	1074-9357		19	5	395	404	0	0	0	5	10	Successful stroke rehabilitation is a complex process involving teamwork by members of several professions. The aims of this study were to explore the experiences of Iranian rehabilitation experts concerning community rehabilitation services for stroke survivors and obtain their opinions on how to further develop and improve these services. A qualitative research method with grounded theory was u…			rehabilitation experts experience of community rehabilitation services for stroke survivors in iran	*10.1310/tsr1905-395					DOI	N		N				No
261	PM03	0	Astrid Austvoll-Dahlgren, Daniel Semakula, Allen Nsangi, Andrew David Oxman, Iain Chalmers, Sarah Rosenbaum, Øystein Guttersrud	Measuring ability to assess claims about treatment effects: the development of the 'Claim Evaluation Tools'.	2017	BMJ open				74	2022-01-10 14:39:00	Journal Article	10.1136/bmjopen-2016-013184	2044-6055		7	5			0	0	0	7	5	To describe the development of the Claim Evaluation Tools, a set of flexible items to measure people's ability to assess claims about treatment effects. Methodologists and members of the community (including children) in Uganda, Rwanda, Kenya, Norway, the UK and Australia. In the iterative development of the items, we used purposeful sampling of people with training in research methodology, such …			measuring ability to assess claims about treatment effects the development of the claim evaluation tools	*10.1136/bmjopen-2016-013184					DOI	N		N				No
262	PM03	0	Benjamin P Falit, Hubert Y Pan, Benjamin D Smith, Brian M Alexander, Anthony L Zietman	The Radiation Oncology Job Market: The Economics and Policy of Workforce Regulation.	2016	International journal of radiation oncology, biology, physics				80	2022-01-10 14:39:00	Journal Article	10.1016/j.ijrobp.2016.05.029	1879-355X		96	3	501	510	0	0	0	5	6	Examinations of the US radiation oncology workforce offer inconsistent conclusions, but recent data raise significant concerns about an oversupply of physicians. Despite these concerns, residency slots continue to expand at an unprecedented pace. Employed radiation oncologists and professional corporations with weak contracts or loose ties to hospital administrators would be expected to suffer th…			the radiation oncology job market the economics and policy of workforce regulation	*10.1016/j.ijrobp.2016.05.029	1				DOI
263	PM03	0	Bernadeta M Bridgwood, Andrew To Nickinson, John Sm Houghton, Coral J Pepper, Rob D Sayers	Knowledge of peripheral artery disease: What do the public, healthcare practitioners, and trainees know?	2020	Vascular medicine (London, England)				34	2022-01-10 14:39:00	Journal Article	10.1177/1358863X19893003	1477-0377		25	3	263	273	0	0	0	5	2	This systematic review evaluated the knowledge and awareness of peripheral artery disease (PAD) within the general public (including patients with peripheral vascular disease), nonspecialist healthcare professionals (nsHCP), and trainees (medical students and trainee doctors). Relevant articles were identified from electronic databases using key search terms: 'peripheral artery disease'; 'limb is…			knowledge of peripheral artery disease what do the public, healthcare practitioners, and trainees know	*10.1177/1358863X19893003					DOI	N		N				No
264	PM03	0	Bettina Utz, Bouchra Assarag, Touria Lekhal, Wim Van Damme, Vincent De Brouwere	Implementation of a new program of gestational diabetes screening and management in Morocco: a qualitative exploration of health workers' perceptions.	2020	BMC pregnancy and childbirth				26	2022-01-10 14:39:00	Journal Article	10.1186/s12884-020-02979-9	1471-2393		20	1	315		0	0	0	5	2	Gestational diabetes mellitus (GDM) is associated with an increased risk for a future type 2 diabetes mellitus in women and their children. As linkage between maternal health and non-communicable diseases, antenatal care plays a key role in the primary and secondary prevention of GDM associated adverse outcomes. While implementing a locally adapted GDM screening and management approach through an…			implementation of a new program of gestational diabetes screening and management in morocco a qualitative exploration of health workers perceptions	*10.1186/s12884-020-02979-9					DOI	N		N				No
265	PM03	0	Betty Bekemeier	Credentialing for public health nurses: personally valued ... But not well recognized.	2007	Public health nursing (Boston, Mass.)				169	2022-01-10 14:39:00	Journal Article	10.1111/j.1525-1446.2007.00654.x	0737-1209		24	5	439	448	0	0	0	1	15	This study examined the extent to which public health nurses (PHNs) see value in credentialing and perceive specific barriers related to a community/public health nursing (C/PHN) credential. A cross-sectional exploratory survey was used to examine the perceived value of credentialing for PHNs and the perceived barriers to obtaining or maintaining the C/PHN credential as the primary variables of i…			credentialing for public health nurses personally valued but not well recognized	*10.1111/j.1525-1446.2007.00654.x	1				DOI
266	PM03	0	Bharath Kumar Tirupakuzhi Vijayaraghavan, Vivekanand Jha, Dorrilyn Rajbhandari, Sheila Nainan Myatra, Oommen John, Arpita Ghosh, Abhinav Bassi, Sumaiya Arfin, Mallikarjuna Kunigari, Rohina Joshi, Lachlan Donaldson, Naomi Hammond, Balasubramanian Venkatesh	Hydroxychloroquine plus personal protective equipment versus standard personal protective equipment alone for the prevention of COVID-19 infections among frontline healthcare workers: the HydrOxychloroquine Prophylaxis Evaluation(HOPE) trial: A structured summary of a study protocol for a randomized controlled trial.	2020	Trials				19	2022-01-10 14:39:00	Clinical Trial Protocol	10.1186/s13063-020-04679-3	1745-6215		21	1	754		0	0	0	13	2	To evaluate the effect of the combination of hydroxychloroquine (HCQ) and standard personal protective equipment (PPE) compared to the use of standard personal protective equipment alone on the proportion of laboratory confirmed COVID-19 infections among frontline healthcare workers(HCWs) in India TRIAL DESIGN: HOPE is an investigator initiated multi-centre open-label parallel group randomized co…			hydroxychloroquine plus personal protective equipment versus standard personal protective equipment alone for the prevention of covid-19 infections among frontline healthcare workers the hydroxychloroquine prophylaxis evaluation(hope) trial a structured summary of a study protocol for a randomized controlled trial	*10.1186/s13063-020-04679-3					DOI	N		N		N/A	Not proper document	Removed
267	PM03	0	Bill Atkin	Bioethics and health law in New Zealand: law commentary.	2004	New Zealand bioethics journal				190	2022-01-10 14:39:00	Journal Article		1175-3455		5	1	8	12	0	0	0	1	18				bioethics and health law in new zealand law commentary								?	N		N		No
268	PM03	0	Carlos A Cuello García, Karla P Pacheco Alvarado, Giordano Pérez Gaxiola	Grading recommendations in clinical practice guidelines: randomised experimental evaluation of four different systems.	2011	Archives of disease in childhood				133	2022-01-10 14:39:00	Comparative Study	10.1136/adc.2010.199307	1468-2044		96	8	723	728	0	0	0	3	11	To evaluate the effect of presenting a recommendation in a clinical practice guideline using different grading systems to determine to what extent the system used changes the clinician's eventual response to a particular clinical question. Randomised experimental study. Clinician offices and academic settings. Paediatricians and paediatric residents in private and public practice in Mexico. Case …			grading recommendations in clinical practice guidelines randomised experimental evaluation of four different systems	*10.1136/adc.2010.199307					DOI	N		N		N/A	Not proper document	Removed
269	PM03	0	Caroline Coen, Jane Wills	Specialist health promotion as a career choice in public health.	2007	The journal of the Royal Society for the Promotion of Health				167	2022-01-10 14:39:00	Journal Article	10.1177/1466424007081779	1466-4240		127	5	231	238	0	0	0	2	15	Health promotion is a young discipline and area of practice that has struggled to establish a discrete identity but which is becoming consolidated as a specialist field of practice through the establishment of occupational standards, a voluntary register (UKVR) and a multidisciplinary public health career framework. This study sought to explore current health promotion managers' career pathways i…			specialist health promotion as a career choice in public health	*10.1177/1466424007081779	1				DOI
270	PM03	0	Celia Davies	Regulating the health care workforce: next steps for research.	2004	Journal of health services research & policy				193	2022-01-10 14:39:00	Journal Article	10.1258/135581904322724149	1355-8196		9		55	61	0	0	0	1	18	This article explores the recent ferment surrounding professional self-regulation in medicine and other health professions. It reviews the academic literature and sets out an agenda for research. The first section considers definitions, acknowledging the particularly complex regulatory maze in UK health care at present, in which professional self-regulation is only one part. The second section re…			regulating the health care workforce next steps for research	*10.1258/135581904322724149	1				DOI
271	PM03	0	Christina Karamanidou, Kostas Dimopoulos	Greek health professionals' perceptions of the HPV vaccine, state policy recommendations and their own role with regards to communication of relevant health information.	2016	BMC public health				86	2022-01-10 14:39:00	Journal Article	10.1186/s12889-016-2831-5	1471-2458		16		467		0	0	0	2	6	Every year in Europe 60,000 women develop cervical cancer and 30,000 die from the disease. HPV vaccines are currently believed to constitute an important element of cervical cancer control strategy. Currently in Greece, the HPV vaccine is given on demand after prescription by a healthcare professional. Health care professionals' role is key as they are in a position to discuss HPV vaccination wit…			greek health professionals perceptions of the hpv vaccine, state policy recommendations and their own role with regards to communication of relevant health information	*10.1186/s12889-016-2831-5					DOI	N		N				No
272	PM03	0	Christine A Wynd	Current factors contributing to professionalism in nursing.	2003	Journal of professional nursing : official journal of the American Association of Colleges of Nursing				195	2022-01-10 14:39:00	Journal Article	10.1016/s8755-7223(03)00104-2	8755-7223		19	5	251	261	0	0	0	1	19	A serious nursing shortage is creating a crisis in the nation's health care system. Many experienced nurses are leaving the field and young people are not selecting nursing as a potential career. Reassessment of professionalism in nursing therefore is indicated. A descriptive comparative/correlational design examined differences and relationships among levels of nursing professionalism, experienc…			current factors contributing to professionalism in nursing	*10.1016/s8755-7223(03)00104-2	1				DOI
273	PM03	0	Christine L Vandenhouten, Crystal L DeVance-Wilson, Barbara Battin Little	Credentialing Public Health Nurses: Current Issues and Next Steps Forward.	2015	Public health nursing (Boston, Mass.)				92	2022-01-10 14:39:00	Journal Article	10.1111/phn.12206	1525-1446		32	5	565	576	0	0	0	3	7	The purpose of this descriptive, cross-sectional study was to identify Public Health Nurses' (PHN) perceived motivators and barriers to seeking PHN board certification. In collaboration with the Quad Council of Public Health Nursing Organizations, PHNs from across the United States were invited to complete the PHN Certification Survey, a 14-item online questionnaire. A total of 912 surveys were c…			credentialing public health nurses current issues and next steps forward	*10.1111/phn.12206	1				DOI
274	PM03	0	Christopher J Weatherburn, Bruce Guthrie, Tobias Dreischulte, Daniel R Morales	Impact of medicines regulatory risk communications in the UK on prescribing and clinical outcomes: Systematic review, time series analysis and meta-analysis.	2020	British journal of clinical pharmacology				39	2022-01-10 14:39:00	Journal Article	10.1111/bcp.14104	1365-2125		86	4	698	710	0	0	0	4	2	Regulatory risk communications are important to ensure medication safety, but their impact is poorly understood. The aim was to quantify the impact of UK risk communications on medication use and other outcomes. We conducted a systematic review of studies reporting prescribing/health outcome data relevant to UK regulatory risk communication. Data were reanalysed using interrupted time series regr…			impact of medicines regulatory risk communications in the uk on prescribing and clinical outcomes systematic review, time series analysis and meta-analysis	*10.1111/bcp.14104					DOI	N		N				No
275	PM03	0	Craig Kaml, Christopher C Weiss, Paul Dezendorf, Maria Ishida, Daniel H Rice, Ron Klein, Yvonne Salfinger	Developing a competency framework for U.S. state food and feed testing laboratory personnel.	2014	Journal of AOAC International				97	2022-01-10 14:39:00	Journal Article	10.5740/jaoacint.13-400	1060-3271		97	3	768	772	0	0	0	7	8	A competency-based training curriculum framework for U.S. state food and feed testing laboratories personnel is being developed by the International Food Protection Training Institute (IFPTI) and three partners. The framework will help laboratories catalog existing training courses/modules, identify training gaps, inform training curricula, and create career-spanning professional development lear…			developing a competency framework for u s state food and feed testing laboratory personnel	*10.5740/jaoacint.13-400					DOI	N		N				No
276	PM03	0	D Evans, C Gray	How important is public health practitioner registration to UK public health employers?	2019	Public health				45	2022-01-10 14:39:00	Journal Article	10.1016/j.puhe.2019.03.011	1476-5616		171		1	5	0	0	0	2	3	The objective of this study was to understand the extent to which public health practitioner registration is encouraged by UK employers through recruitment, i.e. by including registration as an essential or desirable criterion in job descriptions and person specifications. A repeated survey was conducted on two main UK public health job websites. Data were collected via a repeated structured sear…			how important is public health practitioner registration to uk public health employers	*10.1016/j.puhe.2019.03.011					DOI	Y		Y				Yes	Include		Include				Included	United Kingdom
277	PM03	0	D Townsend, B C Reeves, J Taylor, U Chakravarthy, D O'Reilly, R E Hogg, N Mills	Health professionals' and service users' perspectives of shared care for monitoring wet age-related macular degeneration: a qualitative study alongside the ECHoES trial.	2015	BMJ open				93	2022-01-10 14:39:00	Journal Article	10.1136/bmjopen-2014-007400	2044-6055		5	4			0	0	0	7	7	To explore the views of eye health professionals and service users on shared community and hospital care for wet or neovascular age-related macular degeneration (nAMD). Using maximum variation sampling, 5 focus groups and 10 interviews were conducted with 23 service users and 24 eye health professionals from across the UK (consisting of 8 optometrists, 6 ophthalmologists, 6 commissioners, 2 publi…			health professionals and service users perspectives of shared care for monitoring wet age-related macular degeneration a qualitative study alongside the echoes trial	*10.1136/bmjopen-2014-007400					DOI	N		N				No
278	PM03	0	Daniel L Partridge, Ruth Wetta-Hall, Angelia M Paschal, Jack A Brown, Carl Osaki	The influence of experience and credential status on perceptions of agency competency in delivery of the 10 essential environmental public health services.	2009	Journal of environmental health				149	2022-01-10 14:39:00	Journal Article		0022-0892		72	3	16	22	0	0	0	5	13	Contributions made by the environmental health (EH) workforce in reducing human disease are some of the most significant to public health. A shrinking workforce and increased work complexity have called for workforce training in the 10 essential public health services. The preliminary study discussed here assesses perceived competency of the Kansas EH workforce in the 10 essential public health s…			the influence of experience and credential status on perceptions of agency competency in delivery of the 10 essential environmental public health services		1
279	PM03	0	David Barry Hipgrave, Krishna Hort	Dual practice by doctors working in South and East Asia: a review of its origins, scope and impact, and the options for regulation.	2014	Health policy and planning				100	2022-01-10 14:39:00	Journal Article	10.1093/heapol/czt053	1460-2237		29	6	703	716	0	0	0	2	8	Health professionals often undertake private work whilst also employed by government. Such dual practice (DP) is found in both high-income and lower- and middle-income countries (LMIC) around the world, with varying degrees of tolerance. This review focuses on DP in South and East Asia in the context of the rapidly expanding mixed health systems in this region. Although good data are lacking, hea…			dual practice by doctors working in south and east asia a review of its origins, scope and impact, and the options for regulation	*10.1093/heapol/czt053					DOI	Y	?	Y				Yes	Include		Include				Included	Asia (South and East Asia settings)
280	PM03	0	David H Ledbetter	Gene patenting and licensing: the role of academic researchers and advocacy groups.	2008	Genetics in medicine : official journal of the American College of Medical Genetics				163	2022-01-10 14:39:00	Journal Article	10.1097/GIM.0b013e3181729dab	1530-0366		10	5	314	319	0	0	0	1	14	The subject of human gene patenting has received a great deal of media attention, and many individuals and professional societies (including the American College of Medical Genetics) have voiced strong opinions against the patenting of human genes. A particular concern of the medical genetics community is the impact of gene patenting on accessibility to high-quality genetic testing. There has bee…			gene patenting and licensing the role of academic researchers and advocacy groups	*10.1097/GIM.0b013e3181729dab					DOI	N		N				No
281	PM03	0	David Wright, Nathan Flis, Mona Gupta	The 'Brain Drain' of physicians: historical antecedents to an ethical debate, c. 1960-79.	2008	Philosophy, ethics, and humanities in medicine : PEHM				155	2022-01-10 14:39:00	Historical Article	10.1186/1747-5341-3-24	1747-5341		3		24		0	0	0	3	14	Many western industrialized countries are currently suffering from a crisis in health human resources, one that involves a debate over the recruitment and licensing of foreign-trained doctors and nurses. The intense public policy interest in foreign-trained medical personnel, however, is not new. During the 1960s, western countries revised their immigration policies to focus on highly-trained pro…			the brain drain of physicians historical antecedents to an ethical debate, c 1960-79	*10.1186/1747-5341-3-24					DOI	N		N				No
282	PM03	0	Deana I Melton, Jeffrey A Katula, Karen M Mustian	The current state of personal training: an industry perspective of personal trainers in a small Southeast community.	2008	Journal of strength and conditioning research				165	2022-01-10 14:39:00	Journal Article	10.1519/JSC.0b013e3181660dab	1533-4287		22	3	883	889	0	0	0	3	14	Although research has identified a number of qualities and competencies necessary to be an effective exercise leader, the fitness industry itself is largely unregulated and lacks a unified governing body. As such, a plethora of personal trainer certifications exists with varying degrees of validity that fail to ensure qualified trainers and, therefore, protect the consumer. It is argued that the …			the current state of personal training an industry perspective of personal trainers in a small southeast community	*10.1519/JSC.0b013e3181660dab	1				DOI
283	PM03	0	Diana Velasquez Reyes, Hema Patel, Nicola Lautenschlager, Andrew H Ford, Eleanor Curran, Rachael Kelly, Rhoda Lai, Terence Chong, Leon Flicker, David Ekers, Simon Gilbody, Christopher Etherton-Beer, Dina Lo Giudice, Kathryn A Ellis, Angelita Martini, Osvaldo P Almeida	Behavioural activation in nursing homes to treat depression (BAN-Dep): study protocol for a pragmatic randomised controlled trial.	2019	BMJ open				36	2022-01-10 14:39:00	Clinical Trial Protocol	10.1136/bmjopen-2019-032421	2044-6055		9	10			0	0	0	16	3	Depression is a common disorder among older people living in residential aged care facilities. Several trials have demonstrated the effectiveness of behavioural therapies in treating depressive symptoms in older adults living in the community and in residential aged care. Behavioural Activation is demonstrably effective even when delivered by non-specialists (staff without formal psychological tr…			behavioural activation in nursing homes to treat depression (ban-dep) study protocol for a pragmatic randomised controlled trial	*10.1136/bmjopen-2019-032421	1				DOI
284	PM03	0	Diane Kunyk, Margaret Milner, Alissa Overend	Disciplining virtue: investigating the discourses of opioid addiction in nursing.	2016	Nursing inquiry				81	2022-01-10 14:39:00	Journal Article	10.1111/nin.12144	1440-1800		23	4	315	326	0	0	0	3	6	Two nurses diagnosed with opioid addiction launched legal action after being found guilty of unprofessional conduct due to addiction-related behaviors. When covered by the media, their cases sparked both public and legal controversies. We are curious about the broader discursive framings that led to these strong reactions, and analyze the underlying structures of knowledge and power that shape th…			disciplining virtue investigating the discourses of opioid addiction in nursing	*10.1111/nin.12144	1				DOI
285	PM03	0	Dolores Bahn	Reasons for post registration learning: impact of the learning experience.	2007	Nurse education today				175	2022-01-10 14:39:00	Journal Article	10.1016/j.nedt.2006.10.005	0260-6917		27	7	715	722	0	0	0	1	15	This exploratory study is the second stage of a multi-method approach to explore some of the reasons why registered nurses take part in formal and informal learning and higher education. Also under exploration is the extent to which their various learning experiences met their expectations. The sample consists of 25 registered nurses, randomly selected from a population (N=162) of 1st and 2nd Lev…			reasons for post registration learning impact of the learning experience	*10.1016/j.nedt.2006.10.005	1				DOI
286	PM03	0	Domingo Orozco, Josep Basora, Laura García, Silvia Paz, Luis Lizan	[Validation inspection of prescription drugs in Spain: current situation from a health professional perspective after its introduction in electronic form].	2013	Atencion primaria				117	2022-01-10 14:39:00	English Abstract	10.1016/j.aprim.2012.09.002	1578-1275		45	2	74	81	0	0	0	5	9	To assess the current situation of the inspection validation of prescriptions (IVP) in Spain since the introduction of the electronic procedure (EP) from the healthcare professionals' perspective. Observational, cross sectional study, in two phases; combining qualitative and quantitative techniques. Primary Care (PC), Secondary Care (SC) and the health care management sector. Primary care physici…			[validation inspection of prescription drugs in spain current situation from a health professional perspective after its introduction in electronic form]	*10.1016/j.aprim.2012.09.002					DOI	N		N		N/A	Not proper document	Removed
287	PM03	0	Dominique Moritz	The Regulatory Evolution of Paramedic Practice in Australia.	2018	Journal of law and medicine				59	2022-01-10 14:39:00	Journal Article		1320-159X		25	3	765	781	0	0	0	1	4	Australian paramedics have always been regulated as an occupation despite a significant regulatory evolution occurring in their discipline. Paramedics have progressed from stretcher-bearers, ambulance drivers, ambulance officers and finally to paramedics. However, as the paramedic discipline evolved, paramedicine's regulatory framework remained self-regulatory through employer governance which do…			the regulatory evolution of paramedic practice in australia							Y	ph?	Y		N/A	Cannot find full text	Removed
288	PM03	0	Donald A Misch	Evaluating physicians' professionalism and humanism: the case for humanism "connoisseurs".	2002	Academic medicine : journal of the Association of American Medical Colleges				199	2022-01-10 14:39:00	Journal Article	10.1097/00001888-200206000-00004	1040-2446		77	6	489	495	0	0	0	1	20	Physicians' professionalism and humanism have become central foci of the efforts of medical educators as the public, various accrediting and licensing agencies, and the profession itself have expressed concerns about the apparent erosion of physicians' competency in these aspects of the art, rather than the science, of medicine. Of the many obstacles to enhancing trainees' skills in these domains…			evaluating physicians professionalism and humanism the case for humanism "connoisseurs"	*10.1097/00001888-200206000-00004					DOI	N		N				No
289	PM03	0	Donald B Giddon, Leon A Assael	For preventive medicine to include oral health care, the dental profession, licensing agencies, payers, and the public must effect change.	2018	Preventive medicine				56	2022-01-10 14:39:00	Journal Article	10.1016/j.ypmed.2018.07.004	1096-0260		114		200	204	0	0	0	2	4	Dentistry is represented to the US public in large part by the various professional associations, which speak for the interests of general and specialized dentists, mostly in private proprietary practice. Unfortunately, the interests of dental professional associations may often be in conflict with those of the public. To resolve this continued disparity, it behooves the dental leadership to beco…			for preventive medicine to include oral health care, the dental profession, licensing agencies, payers, and the public must effect change	*10.1016/j.ypmed.2018.07.004	1				DOI
290	PM03	0	E Anderson, N Manek, A Davidson	Evaluation of a model for maximizing interprofessional education in an acute hospital.	2006	Journal of interprofessional care				181	2022-01-10 14:39:00	Evaluation Study	10.1080/13561820600625300	1356-1820		20	2	182	194	0	0	0	3	16	A one-year planning phase established a rolling programme of bi-monthly interprofessional clinical teaching workshops derived directly from patient experiences in an acute hospital. Pre-registration healthcare students from 8 professions spent an afternoon in the hospital training centre, randomly allocated to one of 6-8 small working groups. Using a problem-based methodology they analysed a ward…			evaluation of a model for maximizing interprofessional education in an acute hospital	*10.1080/13561820600625300	1				DOI
291	PM03	0	Evgeniya Vadimovna Plotnikova	Cross-border mobility of health professionals: contesting patients' right to health.	2012	Social science & medicine (1982)				135	2022-01-10 14:39:00	Journal Article	10.1016/j.socscimed.2011.02.012	1873-5347		74	1	20	27	0	0	0	1	10	Cross-border labour mobility in the health sector is portrayed as both an opportunity for health professionals immigrating to developed countries, and as a challenge for patients remaining in low-income countries with restricted access to health care provision. In policy debate, this problem is articulated as the opposition between, 'the right to freedom of movement' and 'the right to health'. Th…			cross-border mobility of health professionals contesting patients right to health	*10.1016/j.socscimed.2011.02.012					DOI	N		N				No
292	PM03	0	Ewelina Smoktunowicz, Magdalena Lesnierowska, Per Carlbring, Gerhard Andersson, Roman Cieslak	Resource-Based Internet Intervention (Med-Stress) to Improve Well-Being Among Medical Professionals: Randomized Controlled Trial.	2021	Journal of medical Internet research				12	2022-01-10 14:39:00	Comparative Study	10.2196/21445	1438-8871		23	1			0	0	0	5	1	Medical professionals are exposed to multiple and often excessive demands in their work environment. Low-intensity internet interventions allow them to benefit from psychological support even when institutional help is not available. Focusing on enhancing psychological resources-self-efficacy and perceived social support-makes an intervention relevant for various occupations within the medical pr…			resource-based internet intervention (med-stress) to improve well-being among medical professionals randomized controlled trial	*10.2196/21445					DOI	N		N		N/A	Not proper document	Removed
293	PM03	0	F Gary Cunningham, Shrikant I Bangdiwala, Sarah S Brown, Thomas Michael Dean, Marilynn Frederiksen, Carol J Rowland Hogue, Tekoa King, Emily Spencer Lukacz, Laurence B McCullough, Wanda Nicholson, Nancy Frances Petit, Jeffrey Lynn Probstfield, Adele C Viguera, Cynthia A Wong, Sheila Cohen Zimmet	NIH consensus development conference draft statement on vaginal birth after cesarean: new insights.	2010	NIH consensus and state-of-the-science statements				144	2022-01-10 14:39:00	Consensus Development Conference, NIH		1553-0779		27	3	1	42	0	0	0	15	12	To provide health care providers, patients, and the general public with a responsible assessment of currently available data on vaginal birth after cesarean (VBAC). A non-DHHS, nonadvocate 15-member panel representing the fields of obstetrics and gynecology, urogynecology, maternal and fetal medicine, pediatrics, midwifery, clinical pharmacology, medical ethics, internal medicine, family medicine…			nih consensus development conference draft statement on vaginal birth after cesarean new insights							N		N				No
294	PM03	0	Fassil Shiferaw, Mekitew Letebo, Abate Bane	Chronic viral hepatitis: policy, regulation, and strategies for its control and elimination in Ethiopia.	2016	BMC public health				83	2022-01-10 14:39:00	Journal Article	10.1186/s12889-016-3459-1	1471-2458		16	1	769		0	0	0	3	6	Hepatitis B and C are silent killers not yet recognized as major public health challenges in many developing countries with huge disease burden. In Ethiopia, Hepatitis B is endemic with an average prevalence of 10.8 %, and the prevalence of Hepatitis C is 2 %. The prevalence of both infections, however, is likely to be underreported due to the lack of diagnostic facilities and appropriate surveil…			chronic viral hepatitis policy, regulation, and strategies for its control and elimination in ethiopia	*10.1186/s12889-016-3459-1					DOI	N		N				No
295	PM03	0	Fiona Riordan, Emmy Racine, Eunice T Phillip, Colin Bradley, Fabiana Lorencatto, Mark Murphy, Aileen Murphy, John Browne, Susan M Smith, Patricia M Kearney, Sheena M McHugh	Development of an intervention to facilitate implementation and uptake of diabetic retinopathy screening.	2020	Implementation science : IS				27	2022-01-10 14:39:00	Journal Article	10.1186/s13012-020-00982-4	1748-5908		15	1	34		0	0	0	11	2	'Implementation interventions' refer to methods used to enhance the adoption and implementation of clinical interventions such as diabetic retinopathy screening (DRS). DRS is effective, yet uptake is often suboptimal. Despite most routine management taking place in primary care and the central role of health care professionals (HCP) in referring to DRS, few interventions have been developed for p…			development of an intervention to facilitate implementation and uptake of diabetic retinopathy screening	*10.1186/s13012-020-00982-4					DOI	N		N				No
296	PM03	0	Francine Gaudet	What do they think?	2008	Nursing BC				166	2022-01-10 14:39:00	Journal Article		1185-3638		40	1	22	24	0	0	0	1	14				what do they think								?	N	Cannot find	N/A	Cannot find	Removed
297	PM03	0	Giuliano Russo, Barbara McPake, Inês Fronteira, Paulo Ferrinho	Negotiating markets for health: an exploration of physicians' engagement in dual practice in three African capital cities.	2014	Health policy and planning				102	2022-01-10 14:39:00	Journal Article	10.1093/heapol/czt071	1460-2237		29	6	774	783	0	0	0	4	8	Scarce evidence exists on the features, determinants and implications of physicians' dual practice, especially in resource-poor settings. This study considered dual practice patterns in three African cities and the respective markets for physician services, with the objective of understanding the influence of local determinants on the practice. Forty-eight semi-structured qualitative interviews w…			negotiating markets for health an exploration of physicians engagement in dual practice in three african capital cities	*10.1093/heapol/czt071					DOI	Y	?	N		N		No
298	PM03	0	Giuseppe Tibaldi, Luis Salvador-Carulla, Juan Carlos García-Gutierrez	From treatment adherence to advanced shared decision making: new professional strategies and attitudes in mental health care.	2011	Current clinical pharmacology				134	2022-01-10 14:39:00	Journal Article	10.2174/157488411796151101	2212-3938		6	2	91	99	0	0	0	3	11	Treatment adherence is related to "self-regulation" of prescribed drugs. Patients organise their drug intake around their own priorities, which may be very different from prescribers' priorities, since most of the patients value their personal concerns and/or their social roles more than the benefits of a prescribed treatment. A gap exists between patients' and professionals' views. This gap is m…			from treatment adherence to advanced shared decision making new professional strategies and attitudes in mental health care	*10.2174/157488411796151101					DOI	N		N				No
299	PM03	0	H J Klein, K A Bayne	Establishing a culture of care, conscience, and responsibility: addressing the improvement of scientific discovery and animal welfare through science-based performance standards.	2007	ILAR journal				173	2022-01-10 14:39:00	Journal Article	10.1093/ilar.48.1.3	1084-2020		48	1	3	11	0	0	0	2	15	Science-based performance standards offer a viable means of reducing regulatory burden while ensuring that research animal welfare and high-quality research data are realized. Unlike rigid regulations, science-based performance standards evolve as new information becomes available, thereby allowing new discoveries to be implemented in a timely manner and in a way that more effectively benefits th…			establishing a culture of care, conscience, and responsibility addressing the improvement of scientific discovery and animal welfare through science-based performance standards	*10.1093/ilar.48.1.3	1				DOI
300	PM03	0	Hailu Merga, Tilahun Fufa	Impacts of working environment and benefits packages on the health professionals' job satisfaction in selected public health facilities in eastern Ethiopia: using principal component analysis.	2019	BMC health services research				41	2022-01-10 14:39:00	Journal Article	10.1186/s12913-019-4317-5	1472-6963		19	1	494		0	0	0	2	3	World Health Organization (WHO) predicted that there will be a shortfall of skilled healthcare by 2035 with the greatest shortfall in Africa and Southeast Asia due to satisfaction with payment and incentives. Low job satisfaction of health workers can result in increased staff turnover and absenteeism, which affects the efficiency of health services. Ethiopia has been affected by a shortage of he…			impacts of working environment and benefits packages on the health professionals job satisfaction in selected public health facilities in eastern ethiopia using principal component analysis	*10.1186/s12913-019-4317-5	1				DOI
301	PM03	0	Hamza Alhamad, Rana Abu-Farha, Fares Albahar, Deema Jaber	Public perceptions about pharmacists' role in prescribing, providing education and delivering medications during COVID-19 pandemic era.	2021	International journal of clinical practice				15	2022-01-10 14:39:00	Journal Article	10.1111/ijcp.13890	1742-1241		75	4			0	0	0	4	1	COVID-19 is a pandemic disease with a significant threat to public health. Public knowledge and perception significance in tackling pandemics have been evidenced in the previous research. This study aimed to explore public perceptions about pharmacists' educational and prescribing role, and the medication delivery service provided during COVID-19 outbreak. A cross-sectional study was conducted am…			public perceptions about pharmacists role in prescribing, providing education and delivering medications during covid-19 pandemic era	*10.1111/ijcp.13890					DOI	N		N				No
302	PM03	0	Heidi J Keeler, Mary E Cramer	A policy analysis of federal registered nurses safe staffing legislation.	2007	The Journal of nursing administration				168	2022-01-10 14:39:00	Journal Article	10.1097/01.nna.0000285117.45442.dd	0002-0443		37	7	350	356	0	0	0	2	15	Public and professional concerns over the registered nurse shortage and its effect on quality of care have led to 18 state and 2 federal initiatives to ensure safe hospital nurse staffing. Policy analysis of registered nurses safe staffing legislation introduced by the Congress suggests that its implementation is not likely to achieve all of its stated goals. An alternative policy approach is int…			a policy analysis of federal registered nurses safe staffing legislation	*10.1097/01.nna.0000285117.45442.dd	1				DOI
303	PM03	0	Helen Carr, Janice Gidman	Juggling the dual role of practitioner and educator: practice teachers' perceptions.	2012	Community practitioner : the journal of the Community Practitioners' & Health Visitors' Association				127	2022-01-10 14:39:00	Journal Article		1462-2815		85	2	23	26	0	0	0	2	10	This paper reports on a study exploring the role (caseload manager; practitioner; educator) of Specialist Community Public Health Nursing (SCPHN) Practice Teachers (PTs) and mentors for Specialist Practice Community (SPC) district nursing students. Methodological triangulation was used, comprising questionnaires completed by 15 PTs and mentors, followed by six semistructured interviews, to provid…			juggling the dual role of practitioner and educator practice teachers perceptions							N		N				No
304	PM03	0	Helen H Habib, Kwasi Torpey, Ernest Tei Maya, Augustine Ankomah	Promoting respectful maternity care for adolescents in Ghana: a quasi-experimental study protocol.	2020	Reproductive health				20	2022-01-10 14:39:00	Journal Article	10.1186/s12978-020-00977-w	1742-4755		17	1	129		0	0	0	4	2	Intra-partum mistreatment by healthcare providers remains a global public health and human rights challenge. Adolescents, who are typically younger, poorer and less educated have been found to be disproportionately exposed to intra-partum mistreatment. In Ghana, maternal mortality remains a leading cause of death among adolescent females, despite increasing patronage of skilled birth attendance i…			promoting respectful maternity care for adolescents in ghana a quasi-experimental study protocol	*10.1186/s12978-020-00977-w					DOI	N		N				No
305	PM03	0	Hervé Tchala Vignon Zomahoun, Regina Visca, Nicole George, Sara Ahmed	Effectiveness and harms of clinical decision support systems for referral within chronic pain practice: protocol for a systematic review and meta-analysis.	2021	Systematic reviews				10	2022-01-10 14:39:00	Journal Article	10.1186/s13643-021-01596-7	2046-4053		10	1	53		0	0	0	4	1	Chronic pain is a common public health problem with negative consequences for individuals and societies. Fortunately, interdisciplinary chronic pain management has been shown to be effective for improving patients' outcomes and strongly recommended in clinical practice guidelines. Appropriate referral within the healthcare system based on individuals' needs and available services is essential to …			effectiveness and harms of clinical decision support systems for referral within chronic pain practice protocol for a systematic review and meta-analysis	*10.1186/s13643-021-01596-7					DOI	N		N				No
306	PM03	0	Holly A Taylor, Peter J Pronovost, Jeremy Sugarman	Ethics, oversight and quality improvement initiatives.	2010	Quality & safety in health care				141	2022-01-10 14:39:00	Journal Article	10.1136/qshc.2009.038034	1475-3901		19	4	271	274	0	0	0	3	12	While substantial public and scholarly attention has focused on the ethical review and oversight of quality improvement (QI) initiatives, there are no systematic data regarding the institutional mechanisms currently in place to review the conduct of QI and the ethical considerations guiding this work. The authors recruited quality improvement practitioners (QIP) affiliated with the Institute for …			ethics, oversight and quality improvement initiatives	*10.1136/qshc.2009.038034					DOI	N		N				No
307	PM03	0	Holly E Jacobson, Francisco Soto Mas, Chiehwen Ed Hsu, James P Turley, Jerry Miller, Misu Kim	Self-assessed emergency readiness and training needs of nurses in rural Texas.	2010	Public health nursing (Boston, Mass.)				147	2022-01-10 14:39:00	Journal Article	10.1111/j.1525-1446.2009.00825.x	1525-1446		27	1	41	48	0	0	0	6	12	Nurses, particularly public health nurses, play a key role in emergency preparedness and response in rural areas. To prepare rural jurisdictions for unforeseen disastrous events it is imperative to assess the public health emergency readiness and training needs of nurses. The objective of this study was to assess the self-reported terrorism preparedness and training needs of a nurse workforce. Cr…			self-assessed emergency readiness and training needs of nurses in rural texas	*10.1111/j.1525-1446.2009.00825.x	1				DOI
308	PM03	0	I D Norman, M Aikins, F N Binka	The medico-legal prerequisite for initiating quarantine and isolation practices in public health emergency management in hospitals in Ghana.	2011	Ghana medical journal				128	2022-01-10 14:39:00	Journal Article		2616-163X		45	4	167	173	0	0	0	3	11	Hospitals and other health facilities in Ghana do not appear to have standardized practices for quarantine and isolation in public health emergency management. This paper reviews the legislative framework governing the medico-legal prerequisites for initiating quarantine and isolation procedures as articulated in the Infectious Disease Act (Cap 78) 1908 amended, 1935, the Quarantine Act (Cap 77) …			the medico-legal prerequisite for initiating quarantine and isolation practices in public health emergency management in hospitals in ghana							N		N				No
309	PM03	0	Iu V Migunova, R M Sadykov	[The personnel support of medical organizations in the Republic of Bashkortostan].	2019	Problemy sotsial'noi gigieny, zdravookhraneniia i istorii meditsiny				47	2022-01-10 14:39:00	Journal Article	10.32687/0869-866X-2019-27-2-177-181	0869-866X		27	2	177	181	0	0	0	2	3	The article considers the problem of personnel support of medical organizations. The Russian health care system cumulated many serious personnel problems, including low level of personnel planning, deficiency of many categories of workers, serious disproportions in personnel structure, low professional level of significant percentage of physicians. The article analyses dynamics of quantitative st…			[the personnel support of medical organizations in the republic of bashkortostan]	*10.32687/0869-866X-2019-27-2-177-181					DOI	N		N				No
310	PM03	0	J J McDonald, C Bisset, M G Coleman, D Speake, R R W Brady	Contemporary use of social media by consultant colorectal surgeons.	2015	Colorectal disease : the official journal of the Association of Coloproctology of Great Britain and Ireland				96	2022-01-10 14:39:00	Journal Article	10.1111/codi.12780	1463-1318		17	2	165	171	0	0	0	5	7	There is evidence of significant growth in the engagement of UK health-care professionals with 'open' social media platforms, such as Twitter and LinkedIn. Social media communication provides many opportunities and benefits for medical education and interaction with patients and colleagues. This study was undertaken to evaluate the uptake of public social media membership and the characteristics …			contemporary use of social media by consultant colorectal surgeons	*10.1111/codi.12780					DOI	N		N				No
311	PM03	0	J M Stockley	European Antibiotic Awareness Day 2012: getting smart about antibiotics, a public-professional partnership.	2012	The Journal of infection				122	2022-01-10 14:39:00	Editorial	10.1016/j.jinf.2012.08.017	1532-2742		65	5	377	379	0	0	0	1	10	November 18th 2012 is the fifth annual European Antibiotic Awareness Day (EAAD), an opportunity to raise public and professional awareness about the importance of prudent antibiotic use, and the threat of antibiotic resistance to public health. The aims of EAAD have been supported and reinforced by antibiotic stewardship campaigns across Europe, aimed at both healthcare professionals, and the pub…			european antibiotic awareness day 2012 getting smart about antibiotics, a public-professional partnership	*10.1016/j.jinf.2012.08.017					DOI	N		N				No
312	PM03	0	J McInerney, M Schneider, P Lombardo, C Cowling	Regulation of healthcare and medical imaging in Australia: A narrative review of the evolution, function and impact on professional behaviours.	2021	Radiography (London, England : 1995)				14	2022-01-10 14:39:00	Journal Article	10.1016/j.radi.2020.12.004	1532-2831		27	3	935	942	0	0	0	4	1	This review explores the literature about the status and influence of statutory regulation in healthcare with a focus on medical imaging. It summarises the status of regulation in Australia for radiographers and sonographers, with brief reference to the global situation. The role of regulation is explored in terms of its evolution, function and effect on professional behaviours. Reports of medica…			regulation of healthcare and medical imaging in australia a narrative review of the evolution, function and impact on professional behaviours	*10.1016/j.radi.2020.12.004					DOI	N		N				No
313	PM03	0	Jacob M Appel	If it ducks like a quack: balancing physician freedom of expression and the public interest.	2021	Journal of medical ethics				8	2022-01-10 14:39:00	Journal Article	10.1136/medethics-2021-107256	1473-4257						0	0	0	1	1	Physicians expressing opinions on medical matters that run contrary to the consensus of experts pose a challenge to licensing bodies and regulatory authorities. While the right to express contrarian views feeds a robust marketplace of ideas that is essential for scientific progress, physicians advocating ineffective or dangerous cures, or actively opposing public health measures, pose a grave thr…			if it ducks like a quack balancing physician freedom of expression and the public interest	*10.1136/medethics-2021-107256	1				DOI
314	PM03	0	James Buchan	International rescue? The dynamics and policy implications of the international recruitment of nurses to the UK.	2004	Journal of health services research & policy				194	2022-01-10 14:39:00	Journal Article	10.1258/135581904322724086	1355-8196		9		10	16	0	0	0	1	18	This paper focuses on one global aspect of the current health sector workforce policy agenda - the international recruitment and migration of health workers. It does so primarily by using a case study of the recruitment of nurses to the UK, as a means of exploring the policy challenges and associated research questions. The paper highlights the limitations in comparing national data on the nursin…			international rescue the dynamics and policy implications of the international recruitment of nurses to the uk	*10.1258/135581904322724086	1				DOI
315	PM03	0	Jan Piasecki, Vilius Dranseika	Balancing professional obligations and risks to providers in learning healthcare systems.	2020	Journal of medical ethics				31	2022-01-10 14:39:00	Journal Article	10.1136/medethics-2019-105658	1473-4257						0	0	0	2	2	Clinicians and administrators have a professional obligation to contribute (OTC) to improvement of healthcare quality. At the same time, participation in embedded research poses risks to healthcare institutions. Disclosure of an institution's sensitive information could endanger relationships with patients and undermine its reputation. The existing ethical framework (EF) for learning healthcare s…			balancing professional obligations and risks to providers in learning healthcare systems	*10.1136/medethics-2019-105658					DOI	N		N				No
316	PM03	0	Jan S Gill, Caroline Gibson, Maggie Nicol	Healthcare and medical graduates of 2009: their reactions to four key proposals in the Scottish Government's strategy for tackling alcohol misuse.	2010	Alcohol and alcoholism (Oxford, Oxfordshire)				148	2022-01-10 14:39:00	Journal Article	10.1093/alcalc/agp084	1464-3502		45	2	200	206	0	0	0	3	12	This study compares the views of final year medical, and nursing and allied health professional (NAHP) students in relation to four governmental proposals impacting on the sale and purchase of alcohol. Against a background of political will to address alcohol abuse in Scotland and moves within the National Health Service promoting a shifting of professional roles, self-completed questionnaires we…			healthcare and medical graduates of 2009 their reactions to four key proposals in the scottish government s strategy for tackling alcohol misuse	*10.1093/alcalc/agp084					DOI	N		N				No
317	PM03	0	Jane L Phillips, Nicole Heneka, Melanie Lovell, Lawrence Lam, Patricia Davidson, Frances Boyle, Nikki McCaffrey, Sally Fielding, Tim Shaw	A phase III wait-listed randomised controlled trial of novel targeted inter-professional clinical education intervention to improve cancer patients' reported pain outcomes (The Cancer Pain Assessment (CPAS) Trial): study protocol.	2019	Trials				49	2022-01-10 14:39:00	Clinical Trial Protocol	10.1186/s13063-018-3152-z	1745-6215		20	1	62		0	0	0	9	3	Variations in care models contribute to cancer pain being under-recognised and under-treated in half of all patients with cancer. International and national cancer pain management guidelines are achievable with minimal investment but require practice changes. While much of the cancer pain research over the preceding decades has focused on management interventions, little attention has been given …			a phase iii wait-listed randomised controlled trial of novel targeted inter-professional clinical education intervention to improve cancer patients reported pain outcomes (the cancer pain assessment (cpas) trial) study protocol	*10.1186/s13063-018-3152-z					DOI	N		N		N/A	Not proper document	Removed
318	PM03	0	Janice A Brannon, Ellen R Cohn, Jana Cason	Making the case for uniformity in professional state licensure requirements.	2012	International journal of telerehabilitation				126	2022-01-10 14:39:00	Journal Article	10.5195/IJT.2012.6091	1945-2020		4	1	41	46	0	0	0	3	10	Telehealth, the use of communication and information technologies to deliver health services, was initially envisioned as a way for persons in rural or remote settings to receive otherwise unavailable healthcare services. Now, in addition to overcoming personnel shortages for underserved populations, telehealth shows promise in meeting the needs of a constantly mobile U.S. society and workforce. …			making the case for uniformity in professional state licensure requirements	*10.5195/IJT.2012.6091	1				DOI
319	PM03	0	Janine Morgall Traulsen, Anna Birna Almarsdóttir	The argument for pharmaceutical policy.	2005	Pharmacy world & science : PWS				185	2022-01-10 14:39:00	Journal Article	10.1007/s11096-004-5151-2	0928-1231		27	1	7	12	0	0	0	2	17	Pharmaceutical policy is a global concern. It has become a hot political topic in most countries--developed as well as developing--and can be found on the agenda of international organizations such as WHO, OECD, EU, WTO and even the World Bank. Pharmaceutical policy affects everyone in the world of pharmacy and it is therefore imperative that it be understood, discussed and debated within the pha…			the argument for pharmaceutical policy	*10.1007/s11096-004-5151-2					DOI	N		N				No
320	PM03	0	Jason M Beneciuk, Steven Z George, Carol M Greco, Michael J Schneider, Stephen T Wegener, Robert B Saper, Anthony Delitto	Targeted interventions to prevent transitioning from acute to chronic low back pain in high-risk patients: development and delivery of a pragmatic training course of psychologically informed physical therapy for the TARGET trial.	2019	Trials				46	2022-01-10 14:39:00	Journal Article	10.1186/s13063-019-3350-3	1745-6215		20	1	256		0	0	0	7	3	Low back pain (LBP) is a public health concern because it is highly prevalent and the leading cause of disability worldwide. Psychologically informed physical therapy (PIPT) is a secondary prevention approach that first aims to identify individuals at high risk for transitioning to chronicity and then provides tailored treatment to reduce that risk. Training models that are feasible to implement …			targeted interventions to prevent transitioning from acute to chronic low back pain in high-risk patients development and delivery of a pragmatic training course of psychologically informed physical therapy for the target trial	*10.1186/s13063-019-3350-3					DOI	N		N				No
321	PM03	0	Jean-Paul Chrétien, Samuel L Yingst, Donald Thompson	Building public health capacity in Afghanistan to implement the International Health Regulations: a role for security forces.	2010	Biosecurity and bioterrorism : biodefense strategy, practice, and science				139	2022-01-10 14:39:00	Journal Article	10.1089/bsp.2009.0058	1557-850X		8	3	277	285	0	0	0	3	12	The government of Afghanistan, with international partners and donors, has achieved substantial public health improvements during the past 8 years. But a critical gap remains: capacities to detect and respond to disease outbreaks that could constitute a public health emergency of international concern, as required by the International Health Regulations (IHR). The Afghan Ministry of Public Health…			building public health capacity in afghanistan to implement the international health regulations a role for security forces	*10.1089/bsp.2009.0058					DOI	Y	?	N		N		No
322	PM03	0	Jeanette Ziehm, Erik Farin, Katharina Seibel, Gerhild Becker, Stefan Köberich	Health care professionals' attitudes regarding palliative care for patients with chronic heart failure: an interview study.	2016	BMC palliative care				82	2022-01-10 14:39:00	Journal Article	10.1186/s12904-016-0149-9	1472-684X		15		76		0	0	0	5	6	Even though struggling with similar symptom burden, patients with chronic heart failure (CHF) receive less palliative care than patients suffering from malignant diseases. Researchers have found that this might be related to lack of knowledge about palliative care, insufficient interprofessional communication as well as the cyclic course of disease which makes accurate prognosis difficult. Howeve…			health care professionals attitudes regarding palliative care for patients with chronic heart failure an interview study	*10.1186/s12904-016-0149-9					DOI	N		N				No
323	PM03	0	Jeffrey S Flier, Jared M Rhoads	The US Health Provider Workforce: Determinants and Potential Paths to Enhancement.	2020	Perspectives in biology and medicine				13	2022-01-10 14:39:00	Journal Article	10.1353/pbm.2020.0053	1529-8795		63	4	644	668	0	0	0	2	2	The health provider workforce is shaped by factors collectively influencing the education, training, licensing, and certification of physicians and allied health professionals, through professional organizations with interlocking and often opaque governance relationships within a state-based licensing system. This system produces a workforce is that is insufficiently responsive to current needs a…			the us health provider workforce determinants and potential paths to enhancement	*10.1353/pbm.2020.0053	1				DOI
324	PM03	0	Jennifer A Harte	Looking inside the 2003 CDC dental infection control guidelines.	2004	Journal of the California Dental Association				189	2022-01-10 14:39:00	Journal Article		1043-2256		32	11	919	930	0	0	0	1	18	On Dec. 19, 2003, the Centers for Disease Control and Prevention published updated infection control guidelines for dentistry. The guidelines provide comprehensive information on all aspects of dental infection control. The recommendations are designed to prevent or reduce the potential for disease transmission from patient to dental health care personnel, from dental health care personnel to pat…			looking inside the 2003 cdc dental infection control guidelines							N		N				No
325	PM03	0	Jessica MacLaren, Elaine Haycock-Stuart, Alison McLachlan, Christine James	Understanding pre-registration nursing fitness to practise processes.	2016	Nurse education today				89	2022-01-10 14:39:00	Journal Article	10.1016/j.nedt.2015.10.025	1532-2793		36		412	418	0	0	0	4	6	Protection of the public is a key aspect of pre-registration nursing education and UK Nursing and Midwifery Council monitoring processes. Universities must ensure that nursing students are "fit to practise" both during their programme and at the point of registration. However, current evidence suggests that institutional fitness to practise policies and processes can be inconsistent, lacking in c…			understanding pre-registration nursing fitness to practise processes	*10.1016/j.nedt.2015.10.025					DOI	Y		Y				Yes	Include		Include				Included	United Kingdom (Scotland setting)
326	PM03	0	Jinli Yu, Jiming Gao, Junyan Chen, Yirui Sun	Academic versus non-academic neurosurgeons in China: a national cross-sectional study on workload, burnout and engagement.	2019	BMJ open				38	2022-01-10 14:39:00	Journal Article	10.1136/bmjopen-2018-028309	2044-6055		9	10			0	0	0	4	3	Chinese neurosurgery has made great progress during the past decades; yet, little is known about the working status of neurosurgeons. This study aimed to evaluate the difference between academic and non-academic neurosurgeons, focusing on their professional burnout, job satisfaction and work engagement. Cross-sectional nationwide survey. The survey was conducted in China between 2017 and 2018. A …			academic versus non-academic neurosurgeons in china a national cross-sectional study on workload, burnout and engagement	*10.1136/bmjopen-2018-028309					DOI	N		N				No
327	PM03	0	Joan Carles March Cerdá, María Ángeles Prieto Rodríguez, Alina Danet, Amets Suess, Paloma Ruiz Román, Noelia García Toyos	[Alcohol consumption in adolescents (12 to 17 years): the point of view of health professionals].	2012	Atencion primaria				124	2022-01-10 14:39:00	English Abstract	10.1016/j.aprim.2010.05.022	1578-1275		44	9	527	531	0	0	0	6	10	To find out the opinions of health professionals on adolescent alcohol drinking and their evaluation of the existing legal regulation measures. Qualitative and exploratory study, based on semi-structured interviews. Four cities representing four different regions in Spain: Palma de Mallorca, Granada, Barcelona and Pamplona. A total of 36 physicians and nurses from four Spanish regions, working in…			[alcohol consumption in adolescents (12 to 17 years) the point of view of health professionals]	*10.1016/j.aprim.2010.05.022					DOI	N		N		N/A	Not proper document	Removed
328	PM03	0	Joan E McInerney, Anke Richter	Strengthening hospital preparedness for chemical, biological, radiological, nuclear, and explosive events: clinicians' opinions regarding physician/physician assistant response and training.	2011	American journal of disaster medicine				132	2022-01-10 14:39:00	Journal Article		1932-149X		6	2	73	87	0	0	0	2	11	This research explores the attitudes of physicians and physician assistants (PA) regarding response roles and responsibilities as well as training opinions to understand how best to partner with emergency department physicians and to effectively apply scarce healthcare dollars to ensure successful emergency preparedness. Physicians and PAs representing 21 specialties in two level I trauma public …			strengthening hospital preparedness for chemical, biological, radiological, nuclear, and explosive events clinicians opinions regarding physician/physician assistant response and training							N		N				No
329	PM03	0	Joanna Manning	Changing disciplinary responses to sexual misconduct by health practitioners in New Zealand.	2014	Journal of law and medicine				99	2022-01-10 14:39:00	Journal Article		1320-159X		21	3	508	515	0	0	0	1	8	In response to societal changes, a more flexible disciplinary response to sexual relationships between health practitioners and patients has developed over the last 15 years in New Zealand. The new approach involves a close focus on the circumstances of the particular case, balancing relevant aggravating and mitigating factors, to determine whether a disciplinary finding is called for and the app…			changing disciplinary responses to sexual misconduct by health practitioners in new zealand							N		N				No
330	PM03	0	Joel T Wu, Jennifer B McCormick	Why Health Professionals Should Speak Out Against False Beliefs on the Internet.	2018	AMA journal of ethics				52	2022-01-10 14:39:00	Journal Article	10.1001/amajethics.2018.1052	2376-6980		20	11			0	0	0	2	4	Broad dissemination and consumption of false or misleading health information, amplified by the internet, poses risks to public health and problems for both the health care enterprise and the government. In this article, we review government power for, and constitutional limits on, regulating health-related speech, particularly on the internet. We suggest that government regulation can only parti…			why health professionals should speak out against false beliefs on the internet	*10.1001/amajethics.2018.1052					DOI	N		N				No
331	PM03	0	Jon Lee Wardle, Jon Adams, Chi-Wai Lui, Amie Elizabeth Steel	Current challenges and future directions for naturopathic medicine in Australia: a qualitative examination of perceptions and experiences from grassroots practice.	2013	BMC complementary and alternative medicine				114	2022-01-10 14:39:00	Journal Article	10.1186/1472-6882-13-15	1472-6882		13		15		0	0	0	4	9	Naturopaths are an increasingly significant part of the healthcare sector in Australia, yet despite their significant role there has been little research on this practitioner group. Currently the naturopathic profession in Australia is undergoing a period of rapid professional growth and change. However, to date most research exploring the perceptions of naturopaths has been descriptive in nature…			current challenges and future directions for naturopathic medicine in australia a qualitative examination of perceptions and experiences from grassroots practice	*10.1186/1472-6882-13-15					DOI	N		N				No
332	PM03	0	Judi L Malone	Professional ethics in context: practising rural Canadian psychologists.	2012	Journal of bioethical inquiry				116	2022-01-10 14:39:00	Journal Article	10.1007/s11673-012-9394-7	1176-7529		9	4	463	477	0	0	0	1	10	The complexities of professional ethics are best understood and interpreted within their sociohistorical context. This paper focuses on the experience of 20 rural psychologists from across Canada, a context rife with demographic and practice characteristics that may instigate ethical issues. Employing hermeneutic phenomenology, these qualitative research results are indicative of professional str…			professional ethics in context practising rural canadian psychologists	*10.1007/s11673-012-9394-7					DOI	N		N				No
333	PM03	0	Julie Phillips, Lars E Peterson, Bo Fang, Iris Kovar-Gough, Robert L Phillips	How Many Graduating Family Medicine Residents Have Chosen Financial Support for Service Commitments?	2017	Family medicine				70	2022-01-10 14:39:00	Journal Article		1938-3800		49	8	626	629	0	0	0	5	5	New family physicians have opportunities to avoid accruing educational debt or have loans repaid by making a commitment to public service. Little information is available about the numbers of early career family physicians who have made service commitments to fund their education. The purpose of this study is to describe the proportion of graduating family medicine residents who have enrolled in …			how many graduating family medicine residents have chosen financial support for service commitments							Y		N		N		No
334	PM03	0	K Benhamou-Levillain	[Public health nurses: a profession under construction].	2004	Sante publique (Vandoeuvre-les-Nancy, France)				191	2022-01-10 14:39:00	Journal Article	10.3917/spub.042.0393	0995-3914		16	2	393	402	0	0	0	1	18	In France, the Training Institutes for Nursing Care (IFSI) primarily prepare individuals for care providing occupations. Thus nurses practicing in the field of public health are non-practicing care providers since their recruitment is solely based upon the criteria of having a State Nursing Diploma (DE) at the end of their initial training. If one admits that public health is scattered and disper…			[public health nurses a profession under construction]	*10.3917/spub.042.0393	1				DOI
335	PM03	0	Kate Ling, Paul Belcher	Medical migration within Europe: opportunities and challenges.	2014	Clinical medicine (London, England)				94	2022-01-10 14:39:00	Journal Article	10.7861/clinmedicine.14-6-630	1473-4893		14	6	630	632	0	0	0	2	8	The free movement of European citizens to live and work within the European Union (EU) is one of the fundamental pillars of the European single market. Recent EU legislation on the recognition of professional qualifications (to take effect January 2016) updates the framework within which doctors and others can migrate freely between EU member states to practise their profession. UK organisations …			medical migration within europe opportunities and challenges	*10.7861/clinmedicine.14-6-630					DOI	Y		Y				Yes	Exclude	Review of new EU credential sharing - no new information or real critical analysis	Seek further info		Include	Good characterization for transferability	Included	EU
336	PM03	0	Kate Shaw, Stephen Timmons	Exploring how nursing uniforms influence self image and professional identity.	2010	Nursing times				143	2022-01-10 14:39:00	Journal Article		0954-7762		106	10	21	23	0	0	0	2	12	Uniforms are thought to hold personal significance for those who wear them and act as powerful symbols representing the profession's identity and image. To gain an insight into the influence of uniform on self image and professional identity among student nurses. Fourteen qualitative, semi structured interviews were carried out with pre registration nurses on diploma and degree programmes at a un…			exploring how nursing uniforms influence self image and professional identity							N		N				No
337	PM03	0	Kathleen Leslie, Jean Moore, Chris Robertson, Douglas Bilton, Kristine Hirschkorn, Margaret H Langelier, Ivy Lynn Bourgeault	Regulating health professional scopes of practice: comparing institutional arrangements and approaches in the US, Canada, Australia and the UK.	2021	Human resources for health				11	2022-01-10 14:39:00	Journal Article	10.1186/s12960-020-00550-3	1478-4491		19	1	15		0	0	0	7	1	Fundamentally, the goal of health professional regulatory regimes is to ensure the highest quality of care to the public. Part of that task is to control what health professionals do, or their scope of practice. Ideally, this involves the application of evidence-based professional standards of practice to the tasks for which health professional have received training. There are different jurisdic…			regulating health professional scopes of practice comparing institutional arrangements and approaches in the us, canada, australia and the uk	*10.1186/s12960-020-00550-3	1				DOI
338	PM03	0	Kathy Wilkie, John Tzountzouris	Enabling Evolving Practice for Healthcare Professionals: A Regulator's Journey.	2017	HealthcarePapers				72	2022-01-10 14:39:00	Journal Article	10.12927/hcpap.2017.25206	1929-6339		16	4	10	23	0	0	0	2	5	The inherent risk involved in the provision of healthcare services leads to the inevitable requirement of health human resource oversight to protect the public from harm (Bayne 2012). As healthcare systems evolve, so do theoretical models for, and practical applications of, health human resource oversight policy and processes. The College of Medical Laboratory Technologists of Ontario (CMLTO), as…			enabling evolving practice for healthcare professionals a regulator s journey	*10.12927/hcpap.2017.25206	1				DOI
339	PM03	0	Katie Arnhart, Michael R Privitera, Eric Fish, Aaron Young, Arthur S Hengerer, Humayun J Chaudhry, Frank Dowling, Caroline Gomez-Di Cesare, Fouad Atallah, Mark Staz	Physician Burnout and Barriers to Care on Professional Applications.	2019	The Journal of legal medicine				37	2022-01-10 14:39:00	Journal Article	10.1080/01947648.2019.1629364	1521-057X		39	3	235	246	0	0	0	10	3	We surveyed New York physicians to study their perceptions of reporting requirements related to their own mental health care on professional applications, including whether they were experiencing symptoms of burnout. Over half of the responding physicians reported experiencing symptoms of burnout and these physicians were at increased odds of perceiving a barrier to seeking mental health care if …			physician burnout and barriers to care on professional applications	*10.1080/01947648.2019.1629364					DOI	N		N				No
340	PM03	0	Katie R Pennington, Kim D Clark, Sabina Knight	A bitter pill to swallow: registered nurses and medicines regulation in remote Australia.	2020	Rural and remote health				17	2022-01-10 14:39:00	Journal Article	10.22605/RRH6020	1445-6354		20	4	6020		0	0	0	3	2	Access to essential medicines is a human right and an objective of the National Medicines Policy in Australia. Health workforce distribution characteristics in remote Australia implies registered nurses (RNs) may find themselves responsible for a broader range of activities in the medication management cycle than they would be elsewhere in the nation. The regulation of health professionals and th…			a bitter pill to swallow registered nurses and medicines regulation in remote australia	*10.22605/RRH6020	1				DOI
341	PM03	0	Keith P Waters, Alexandra Zuber, Rankesh M Willy, Rose N Kiriinya, Agnes N Waudo, Tom Oluoch, Francis M Kimani, Patricia L Riley	Kenya's health workforce information system: a model of impact on strategic human resources policy, planning and management.	2013	International journal of medical informatics				107	2022-01-10 14:39:00	Journal Article	10.1016/j.ijmedinf.2013.06.004	1872-8243		82	9	895	902	0	0	0	8	9	Countries worldwide are challenged by health worker shortages, skill mix imbalances, and maldistribution. Human resources information systems (HRIS) are used to monitor and address these health workforce issues, but global understanding of such systems is minimal and baseline information regarding their scope and capability is practically non-existent. The Kenya Health Workforce Information Syste…			kenya s health workforce information system a model of impact on strategic human resources policy, planning and management	*10.1016/j.ijmedinf.2013.06.004	1				DOI
342	PM03	0	Kenneth V Iserson, Patrick M Chiasson	The ethics of applying new medical technologies.	2002	Seminars in laparoscopic surgery				196	2022-01-10 14:39:00	Journal Article	10.1053/slas.2002.36465	1071-5517		9	4	222	229	0	0	0	2	20	Medical technology itself, including minimally invasive surgery, has no morals; our morality revolves around when and how we use technology. This often involves the individual clinician's assessment of their own abilities and an awareness of two aspects of the technology: its proven efficacy and its safety. Is technology outpacing knowledge? Or do physicians adopt new technologies in a responsibl…			the ethics of applying new medical technologies	*10.1053/slas.2002.36465					DOI	N		N				No
343	PM03	0	Kim Forrester	Notifications and mandatory reporting--two years on.	2012	Journal of law and medicine				112	2022-01-10 14:39:00	Journal Article		1320-159X		20	2	273	279	0	0	0	1	10	It has been over two years in Australia since the adoption of the Health Practitioner Regulation National Law Act 2009 (the National Law) and the implementation of the National Registration and Accreditation Scheme (the National Scheme). A significant element of the National Scheme was the legislative imposition of mandatory notification obligations on registered health practitioners, employers o…			notifications and mandatory reporting--two years on							Y		N		N		No
344	PM03	0	Kirsten Small, Mary Sidebotham, Jenny Gamble, Jennifer Fenwick	Exploring midwifery prescribing in Australia.	2016	Women and birth : journal of the Australian College of Midwives				77	2022-01-10 14:39:00	Journal Article	10.1016/j.wombi.2016.02.001	1878-1799		29	5	436	442	0	0	0	4	6	Midwifery prescribing was introduced in Australia in 2010 and is available to those notated as Medicare Eligible. Only 59% of Medicare Eligible midwives are endorsed prescribers. To explore and describe Australian midwives views of prescribing including the barriers and enablers to prescribing. Online survey. Eligible participants were Australian midwives who had completed an educational programm…			exploring midwifery prescribing in australia	*10.1016/j.wombi.2016.02.001					DOI	N		N				No
345	PM03	0	Kristine M Gebbie, Bernard J Turnock	The public health workforce, 2006: new challenges.	2006	Health affairs (Project Hope)				178	2022-01-10 14:39:00	Journal Article	10.1377/hlthaff.25.4.923	1544-5208		25	4	923	933	0	0	0	2	16	Efforts to develop the public health workforce since 2001 have benefited from increased funding resulting from concerns over terrorism and other public health threats. This largesse has been accompanied by the need for greater accountability for results. The size, composition, and distribution of the public health workforce have long been policy concerns. Production and retention of public health…			the public health workforce, 2006 new challenges	*10.1377/hlthaff.25.4.923	1				DOI
346	PM03	0	Kristine M Gebbie, Cheryl A Peterson, Italo Subbarao, Kathleen M White	Adapting standards of care under extreme conditions.	2009	Disaster medicine and public health preparedness				152	2022-01-10 14:39:00	Journal Article	10.1097/DMP.0b013e31819b95dc	1938-744X		3	2	111	116	0	0	0	4	13	The filing of criminal charges against a group of clinicians in New Orleans for failure to meet expected standards of care following the hurricanes of 2005 made the growing concern among health professionals about care provided during extreme emergencies or disasters all too real. Questions about what may lead to censure, penalties from licensing boards, or lawsuits have come from nurses, physici…			adapting standards of care under extreme conditions	*10.1097/DMP.0b013e31819b95dc					DOI	Y	?	N		N		No
347	PM03	0	L A Braun, O Spitzer, E Tiralongo, J M Wilkinson, M Bailey, S G Poole, M Dooley	Naturopaths and Western herbalists' attitudes to evidence, regulation, information sources and knowledge about popular complementary medicines.	2013	Complementary therapies in medicine				113	2022-01-10 14:39:00	Journal Article	10.1016/j.ctim.2012.11.008	1873-6963		21	1	58	64	0	0	0	7	9	The practice of naturopathy and Western herbal medicine (WHM) was built on traditional evidence but may be undergoing change with the advent of scientific evidence. The aims of this research were to provide a better understanding of practitioners' attitudes towards evidence, information sources, professional regulation and their knowledge about the evidence of commonly used complementary medicine…			naturopaths and western herbalists attitudes to evidence, regulation, information sources and knowledge about popular complementary medicines	*10.1016/j.ctim.2012.11.008					DOI	N		N				No
348	PM03	0	Lai-Meng Looi	The Pathology Laboratory Act 2007 explained.	2008	The Malaysian journal of pathology				154	2022-01-10 14:39:00	Journal Article		0126-8635		30	1	1	10	0	0	0	1	14	The past century has seen tremendous changes in the scope and practice of pathology laboratories in tandem with the development of the medical services in Malaysia. Major progress was made in the areas of training and specialization of pathologists and laboratory technical staff. Today the pathology laboratory services have entered the International arena, and are propelled along the wave of glob…			the pathology laboratory act 2007 explained		1
349	PM03	0	Laurel Brunke	Registration in the public interest.	2007	Nursing BC				172	2022-01-10 14:39:00	Journal Article		1185-3638		39	2	38		0	0	0	1	15				registration in the public interest		1
350	PM03	0	Lauren L Dybsand, Kylie J Hall, Paul J Carson	Immunization attitudes, opinions, and knowledge of healthcare professional students at two Midwestern universities in the United States.	2019	BMC medical education				42	2022-01-10 14:39:00	Journal Article	10.1186/s12909-019-1678-8	1472-6920		19	1	242		0	0	0	3	3	In addition to administering vaccinations, healthcare professionals (HCPs) also play a crucial role in providing education and advocacy to the public regarding immunizations. Yet, many current and future HCPs are unprepared or reluctant to address the vaccine conversation with hesitant patients. Doctors, pharmacists, and nurses are all recognized as the most trusted sources of vaccine information…			immunization attitudes, opinions, and knowledge of healthcare professional students at two midwestern universities in the united states	*10.1186/s12909-019-1678-8					DOI	N		N				No
351	PM03	0	Lela Shengelia, Milena Pavlova, Wim Groot	Stakeholders' views on the strengths and weaknesses of maternal care financing and its reform in Georgia.	2017	BMC health services research				73	2022-01-10 14:39:00	Journal Article	10.1186/s12913-017-2485-8	1472-6963		17	1	544		0	0	0	3	5	The improvement of maternal health has been one of the aims of the health financing reforms in Georgia. Public-private relationships are the most notable part of the reform. This study aimed to assess the strengths and weakness of the maternal care financing in Georgia in terms of adequacy and effects. A qualitative design was used to explore the opinions of key stakeholders about the adequacy of…			stakeholders views on the strengths and weaknesses of maternal care financing and its reform in georgia	*10.1186/s12913-017-2485-8					DOI	N		N				No
352	PM03	0	Lewis J Radonovich, Mary T Bessesen, Derek A Cummings, Aaron Eagan, Charlotte Gaydos, Cynthia Gibert, Geoffrey J Gorse, Ann-Christine Nyquist, Nicholas G Reich, Maria Rodrigues-Barradas, Connie Savor-Price, Ronald E Shaffer, Michael S Simberkoff, Trish M Perl	The Respiratory Protection Effectiveness Clinical Trial (ResPECT): a cluster-randomized comparison of respirator and medical mask effectiveness against respiratory infections in healthcare personnel.	2016	BMC infectious diseases				87	2022-01-10 14:39:00	Journal Article	10.1186/s12879-016-1494-2	1471-2334		16		243		0	0	0	14	6	Although N95 filtering facepiece respirators and medical masks are commonly used for protection against respiratory infections in healthcare settings, more clinical evidence is needed to understand the optimal settings and exposure circumstances for healthcare personnel to use these devices. A lack of clinically germane research has led to equivocal, and occasionally conflicting, healthcare respi…			the respiratory protection effectiveness clinical trial (respect) a cluster-randomized comparison of respirator and medical mask effectiveness against respiratory infections in healthcare personnel	*10.1186/s12879-016-1494-2					DOI	N		N				No
353	PM03	0	Lieke Gm Raaijmakers, Femke Jm Hamers, Marloes K Martens, Charlotte Bagchus, Nanne K de Vries, Stef Pj Kremers	Perceived facilitators and barriers in diabetes care: a qualitative study among health care professionals in the Netherlands.	2013	BMC family practice				105	2022-01-10 14:39:00	Journal Article	10.1186/1471-2296-14-114	1471-2296		14		114		0	0	0	6	9	The need to understand barriers to the implementation of health care innovations in daily practice has been widely documented, but perceived facilitators and barriers in diabetes care by Dutch health care professionals remain unknown. The aim of this study was to investigate these factors among health care professionals (HCPs) using a qualitative research design. Data were collected from 18 semi-…			perceived facilitators and barriers in diabetes care a qualitative study among health care professionals in the netherlands	*10.1186/1471-2296-14-114					DOI	N		N				No
354	PM03	0	Linda R Phillips, Guifang Guo	Mistreatment in assisted living facilities: complaints, substantiations, and risk factors.	2011	The Gerontologist				136	2022-01-10 14:39:00	Journal Article	10.1093/geront/gnq122	1758-5341		51	3	343	353	0	0	0	2	11	Use archived public data from Arizona to explore relationships among selected institutional and resident risk and situation-specific factors and complaints and substantiated allegations of various types of mistreatment in assisted living facilities (ALFs). An exploratory/descriptive 2-group design was used. Facilities in the complaint group were identified from narrative data that appeared suspic…			mistreatment in assisted living facilities complaints, substantiations, and risk factors	*10.1093/geront/gnq122					DOI	N		N				No
355	PM03	0	Lucy Bray, Mary R O'Brien, Jennifer Kirton, Kate Zubairu, Angela Christiansen	The role of professional education in developing compassionate practitioners: a mixed methods study exploring the perceptions xof health professionals and pre-registration students.	2014	Nurse education today				106	2022-01-10 14:39:00	Journal Article	10.1016/j.nedt.2013.06.017	1532-2793		34	3	480	486	0	0	0	5	8	Compassionate practice is a public expectation and a core health professional value. However, in the face of growing public and professional unease about a perceived absence of compassion in health care it is essential that the role of education in developing compassionate practitioners is fully understood. The aim of this study was to explore qualified health professionals' and pre-registration …			the role of professional education in developing compassionate practitioners a mixed methods study exploring the perceptions xof health professionals and pre-registration students	*10.1016/j.nedt.2013.06.017					DOI	N		Y		N		No
356	PM03	0	Lucy Teece, Laura J Gray, Carl Melbourne, Chris Orton, David V Ford, Christopher A Martin, David McAllister, Kamlesh Khunti, Martin Tobin, Catherine John, Keith R Abrams, Manish Pareek	United Kingdom Research study into Ethnicity And COVID-19 outcomes in Healthcare workers (UK-REACH): a retrospective cohort study using linked routinely collected data, study protocol.	2021	BMJ open				3	2022-01-10 14:39:00	Journal Article	10.1136/bmjopen-2020-046392	2044-6055		11	6			0	0	0	12	1	COVID-19 has spread rapidly worldwide, causing significant morbidity and mortality. People from ethnic minorities, particularly those working in healthcare settings, have been disproportionately affected. Current evidence of the association between ethnicity and COVID-19 outcomes in people working in healthcare settings is insufficient to inform plans to address health inequalities. This study co…			united kingdom research study into ethnicity and covid-19 outcomes in healthcare workers (uk-reach) a retrospective cohort study using linked routinely collected data, study protocol	*10.1136/bmjopen-2020-046392					DOI	N		N				No
357	PM03	0	Lydia Nakiire, Ben Masiira, Christine Kihembo, Edson Katushabe, Nasan Natseri, Immaculate Nabukenya, Innocent Komakech, Issa Makumbi, Okot Charles, Francis Adatu, Miriam Nanyunja, Peter Nsubuga, Solomon Fisseha Woldetsadik, Patrick Tusiime, Ali Ahmed Yahaya, Ibrahima Socé Fall, Alemu Wondimagegnehu	Healthcare workers' experiences regarding scaling up of training on integrated disease surveillance and response (IDSR) in Uganda, 2016: cross sectional qualitative study.	2019	BMC health services research				48	2022-01-10 14:39:00	Journal Article	10.1186/s12913-019-3923-6	1472-6963		19	1	117		0	0	0	17	3	The Integrated Disease Surveillance and Response (IDSR) strategy was adopted as the framework for implementation of International Health Regulation (2005) in the African region of World Health Organisation (WHO AFRO). While earlier studies documented gains in performance of core IDSR functions, Uganda still faces challenges due to infectious diseases. IDSR revitalisation programme aimed to improv…			healthcare workers experiences regarding scaling up of training on integrated disease surveillance and response (idsr) in uganda, 2016 cross sectional qualitative study	*10.1186/s12913-019-3923-6	1				DOI
358	PM03	0	Maggi Banning, Mariline Stafford	A hermeneutic phenomenological study of community nurses' CPD.	2008	British journal of community nursing				161	2022-01-10 14:39:00	Journal Article	10.12968/bjcn.2008.13.4.29027	1462-4753		13	4	178	182	0	0	0	2	14	Continuing professional development (CPD) is a mandatory aspect of nurse registration. In the NHS, more demanding professional roles compel nurses to develop and update their knowledge and skills through CPD. Even though CPD is an essential component of nurse education, research investigating community practitioners' views, experiences and perceptions of the link between reflection and CPD is lim…			a hermeneutic phenomenological study of community nurses cpd	*10.12968/bjcn.2008.13.4.29027	1				DOI
359	PM03	0	Mareike Dreier, Julia Ludwig, Martin Härter, Olaf von dem Knesebeck, Johanna Baumgardt, Thomas Bock, Jörg Dirmaier, Alison J Kennedy, Susan A Brumby, Sarah Liebherz	Development and evaluation of e-mental health interventions to reduce stigmatization of suicidality - a study protocol.	2019	BMC psychiatry				44	2022-01-10 14:39:00	Journal Article	10.1186/s12888-019-2137-0	1471-244X		19	1	152		0	0	0	10	3	Worldwide, approximately 800,000 persons die by suicide every year; with rates of suicide attempts estimated to be much higher. Suicidal persons often suffer from a mental disorder but stigma, lack of available and suitable support, and insufficient information on mental health limit help seeking. The use of internet-based applications can help individuals inform themselves about mental disorders…			development and evaluation of e-mental health interventions to reduce stigmatization of suicidality - a study protocol	*10.1186/s12888-019-2137-0					DOI	N		N				No
360	PM03	0	Maria Zadoroznyj, Wendy Brodribb, Lauren Falconer, Lauren Pearce, Casey Northam, Sue Kruske	A qualitative study of pharmacy nurse providers of community based post-birth care in Queensland, Australia.	2013	BMC pregnancy and childbirth				108	2022-01-10 14:39:00	Journal Article	10.1186/1471-2393-13-144	1471-2393		13		144		0	0	0	6	9	Reduced length of hospital stay following childbirth has placed increasing demands on community-based post-birth care services in Australia. Queensland is one of several states in Australia in which nurses are employed privately by pharmacies to provide maternal and child health care, yet little is known about their prevalence, attributes or role. The aims of this paper are to (1) explore the exp…			a qualitative study of pharmacy nurse providers of community based post-birth care in queensland, australia	*10.1186/1471-2393-13-144					DOI	N		N				No
361	PM03	0	Marianne C Snijdewind, Donald G van Tol, Bregje D Onwuteaka-Philipsen, Dick L Willems	Developments in the practice of physician-assisted dying: perceptions of physicians who had experience with complex cases.	2018	Journal of medical ethics				84	2022-01-10 14:39:00	Journal Article	10.1136/medethics-2016-103405	1473-4257		44	5	292	296	0	0	0	4	4	Since the enactment of the euthanasia law in the Netherlands, there has been a lively public debate on assisted dying that may influence the way patients talk about euthanasia and physician-assisted suicide (EAS) with their physicians and the way physicians experience the practice of EAS. To show what developments physicians see in practice and how they perceive the influence of the public debate…			developments in the practice of physician-assisted dying perceptions of physicians who had experience with complex cases	*10.1136/medethics-2016-103405					DOI	N		N				No
362	PM03	0	Mark Weir, Karine Morin, Nola Ries, David Castle	Canadian health care professionals' knowledge, attitudes and perceptions of nutritional genomics.	2010	The British journal of nutrition				140	2022-01-10 14:39:00	Journal Article	10.1017/S0007114510002035	1475-2662		104	8	1112	1119	0	0	0	4	12	Nutritional genomics has reached the public through applications of the Human Genome Project offered direct to consumers (DTC). The ability to pursue nutrigenetic testing without the involvement of a health care professional has received considerable attention from academic and policy commentators. To better understand the knowledge and attitudes of Canadian health care professionals regarding nu…			canadian health care professionals knowledge, attitudes and perceptions of nutritional genomics	*10.1017/S0007114510002035					DOI	N		N				No
363	PM03	0	Marlena Klaic, Fiona McDermott, Terry Haines	How soon do allied health professionals lose confidence to perform EBP activities? A cross-sectional study.	2019	Journal of evaluation in clinical practice				55	2022-01-10 14:39:00	Journal Article	10.1111/jep.13001	1365-2753		25	4	603	612	0	0	0	3	3	To explore if there is a relationship between allied health professionals' confidence to perform a range of evidence-based practice (EBP) activities and the time since they graduated from their entry-level degree and the presence of postgraduate qualifications. Cross-sectional survey. Allied health professionals from two Australian public metropolitan health services, including acute, subacute, a…			how soon do allied health professionals lose confidence to perform ebp activities a cross-sectional study	*10.1111/jep.13001					DOI	N		Y	Value of qualifications	N		No
364	PM03	0	Marna L Hoard, Robert J Tosatto	Medical Reserve Corps: strengthening public health and improving preparedness.	2005	Disaster management & response : DMR : an official publication of the Emergency Nurses Association				186	2022-01-10 14:39:00	Journal Article	10.1016/j.dmr.2005.02.002	1540-2487		3	2	48	52	0	0	0	2	17	Across the United States, millions of Americans volunteer their time and efforts to improve the social fabric of their communities. Inevitably, some of these volunteers will be medical and public health professionals. However, because of the complexities of the health field, including concerns about credentialing, training and legal protections, many of these persons have not been able to volunte…			medical reserve corps strengthening public health and improving preparedness	*10.1016/j.dmr.2005.02.002	1				DOI
365	PM03	0	Mary Martin Lowe, Nancy Bennett, Alejandro Aparicio	The role of audience characteristics and external factors in continuing medical education and physician change: effectiveness of continuing medical education: American College of Chest Physicians Evidence-Based Educational Guidelines.	2009	Chest				151	2022-01-10 14:39:00	Journal Article	10.1378/chest.08-2519	1931-3543		135	3	56		0	0	0	3	13	The Agency for Healthcare Research and Quality (AHRQ) Evidence Report identified and assessed audience characteristics (internal factors) and external factors that influence the effectiveness of continuing medical education (CME) in changing physician behavior. Thirteen studies examined a series of CME audience characteristics (internal factors), and six studies looked at external factors to rein…			the role of audience characteristics and external factors in continuing medical education and physician change effectiveness of continuing medical education american college of chest physicians evidence-based educational guidelines	*10.1378/chest.08-2519					DOI	N		N				No
366	PM03	0	Maude Laliberté, Bryn Williams-Jones, Debbie E Feldman, Matthew Hunt	Ethical Challenges for Patient Access to Physical Therapy: Views of Staff Members from Three Publicly-Funded Outpatient Physical Therapy Departments.	2017	Narrative inquiry in bioethics				69	2022-01-10 14:39:00	Journal Article	10.1353/nib.2017.0046	2157-1740		7	2	157	169	0	0	0	4	5	Demographic change and changing population needs are important drivers of increased demand for rehabilitation. These developments place significant stress on access to physical therapy services, as current resources are insufficient to meet the growing demand. This situation presents ethical challenges for physical therapists and others involved in managing wait lists and prioritizing access to s…			ethical challenges for patient access to physical therapy views of staff members from three publicly-funded outpatient physical therapy departments	*10.1353/nib.2017.0046	1				DOI
367	PM03	0	Medson Matchaya, Adamson S Muula	Perceptions towards private medical practitioners' attachments for undergraduate medical students in Malawi.	2009	Malawi medical journal : the journal of Medical Association of Malawi				150	2022-01-10 14:39:00	Journal Article	10.4314/mmj.v21i1.10983	1995-7262		21	1	6	11	0	0	0	2	13	To describe perceptions of medical students, recent medical graduates, faculty of the College of Medicine, University of Malawi and private medical practitioners (PMPs) towards an attachment of undergraduate medical students in private medical doctors' offices. Qualitative cross sectional study conducted in Blantyre, Malawi in 2004 using in-depth key informant interviews and content analysis. In …			perceptions towards private medical practitioners attachments for undergraduate medical students in malawi	*10.4314/mmj.v21i1.10983					DOI	N		N				No
368	PM03	0	Meng-Rong Zhu, Xian-Bi Yang, Min Yang	[Study of the Workload and Human Resources Demand of Basic Public Health Services in Township Hospitals of Sichuan Province].	2021	Sichuan da xue xue bao. Yi xue ban = Journal of Sichuan University. Medical science edition				1	2022-01-10 14:39:00	Journal Article	10.12182/20210960103	1672-173X		52	5	783	788	0	0	0	3	1	To understand the basic public health service (BPHS) tasks and workload of the township hospitals in Sichuan Province and to provide empirical evidence for improving the allocation of human resources (HR) and the quality of BPHS in township hospitals. Retrospective survey was conducted to collect information regarding the actual working hours per unit time of service of BPHS. Information on the s…			[study of the workload and human resources demand of basic public health services in township hospitals of sichuan province]	*10.12182/20210960103	1				DOI
369	PM03	0	Merav Ben Natan, Nili Tabak	Combating the maltreatment of older persons by staff in long-term care nursing homes: legal aspects.	2013	Medicine and law				109	2022-01-10 14:39:00	Journal Article		0723-1393		32	1	53	64	0	0	0	2	9	A great deal of research has considered the dynamics of family violence and the way that family violence is processed and handled in the criminal justice system. Very little nursing research has considered the dynamics of older persons' maltreatment in long-term care. Older people living in a residential setting have the right to respectful care based on professional ethics. To fill this void, th…			combating the maltreatment of older persons by staff in long-term care nursing homes legal aspects		1
370	PM03	0	Merrilyn Walton, Patrick J Kelly, E Mary Chiarella, Terry Carney	Management and outcomes of health practitioner complaints in Australia: a comparison of the national and New South Wales systems.	2020	Australian health review : a publication of the Australian Hospital Association				33	2022-01-10 14:39:00	Comparative Study	10.1071/AH18262	1449-8944		44	2	180	189	0	0	0	4	2	The aim of this study was to summarise the process and outcomes of complaints from five regulated health professions in Australia, and to compare these between the national and New South Wales (NSW) systems. This is a retrospective cohort study of all complaints lodged from 1 July 2012 to 31 December 2013 for medicine, nursing and midwifery, dentistry, psychology and pharmacy registered practitio…			management and outcomes of health practitioner complaints in australia a comparison of the national and new south wales systems	*10.1071/AH18262					DOI	N		N		N/A	Not proper document	Removed
371	PM03	0	Michael J Villeneuve	Medical Assistance in Dying: A Review of Canadian Regulatory Documents.	2020	Policy, politics & nursing practice				28	2022-01-10 14:39:00	Journal Article	10.1177/1527154420923733	1552-7468		21	2	56	59	0	0	0	1	2	After years of heated debate about the issue, medical assistance in dying (MAiD) was legalized in Canada in 2016. Canada became the first jurisdiction where MAiD may be delivered by nurse practitioners as well as physicians. Experience has revealed significant public demand for the service, and Canadians expect nurses to advocate for safe, high-quality, ethical practice in this new area of care. …			medical assistance in dying a review of canadian regulatory documents	*10.1177/1527154420923733					DOI	Y		N		N		No
372	PM03	0	Michelle Cornes, Jill Manthorpe, Peter Huxley, Sherrill Evans	Developing wider workforce regulation in England: lessons from education, social work and social care.	2007	Journal of interprofessional care				171	2022-01-10 14:39:00	Journal Article	10.1080/13561820701243516	1356-1820		21	3	241	250	0	0	0	4	15	This paper draws on the findings of a review of regulation of professionally qualified teachers, social workers and other staff in social care. It charts the process of developing and implementing both professional and wider workforce regulation in England, focusing on the implications for generic and integrated working and the development of cross-professional procedures for the protection of vu…			developing wider workforce regulation in england lessons from education, social work and social care	*10.1080/13561820701243516	1				DOI
373	PM03	0	Michelle Ficca, Dorette Welk	Medication administration practices in Pennsylvania schools.	2006	The Journal of school nursing : the official publication of the National Association of School Nurses				180	2022-01-10 14:39:00	Journal Article	10.1177/10598405060220030501	1059-8405		22	3	148	155	0	0	0	2	16	As a result of various health concerns, children are receiving an increased number of medications while at school. In Pennsylvania, the School Code mandates a ratio of 1 certified school nurse to 1,500 students, which may mean that 1 school nurse is covering 3-5 buildings. This implies that unlicensed personnel are administering medications, a violation of licensing laws in Pennsylvania. The purp…			medication administration practices in pennsylvania schools	*10.1177/10598405060220030501					DOI	N		N				No
374	PM03	0	Mickie S Rops	White paper on occupational regulation.	2004	American journal of electroneurodiagnostic technology				188	2022-01-10 14:39:00	Journal Article		1086-508X		44	4	244	290	0	0	0	1	18	There are many ways that occupations are regulated, with the degree of regulation usually depending on the amount of harm to the public that lack of regulation could bring. Strict regulations, such as mandatory licensure, are established through state law and maintained by a state board. Less strict regulations, such as voluntary credentialing, may be requirements by employers or third-party paye…			white paper on occupational regulation							Y	pH?	N		N		No
375	PM03	0	Mike Saks	The regulation of healthcare professions and support workers in international context.	2021	Human resources for health				5	2022-01-10 14:39:00	Journal Article	10.1186/s12960-021-00618-8	1478-4491		19	1	74		0	0	0	1	1	The objective of this paper is to outline and compare the regulation of paid healthcare professions and associated support workers in international context, bringing out the lessons to be learned as appropriate. Modern neo-liberal societies have sought to enhance healthcare through greater professional regulation, albeit in different ways and at variable pace. This general trend is illustrated wi…			the regulation of healthcare professions and support workers in international context	*10.1186/s12960-021-00618-8	1				DOI
376	PM03	0	Mike Saks	Professional Healthcare Regulation and Practice: The Case of Medicine in Britain.	2017	HealthcarePapers				71	2022-01-10 14:39:00	Journal Article	10.12927/hcpap.2017.25205	1929-6339		16	4	25	29	0	0	0	1	5	This contribution comments selectively on the themes of the lead paper by Wilkie and Tzountzouris (2017) on aspects of Canadian healthcare regulation that impact on the crucial agenda of public protection. In a more skeptical sociopolitical climate in the modern world, these authors particularly highlight the need to ensure professional attitudes and behaviours enhance and sustain safe patient ca…			professional healthcare regulation and practice the case of medicine in britain	*10.12927/hcpap.2017.25205					DOI	Y		Y		N/A	Cannot find full text	Removed
377	PM03	0	Mireille Kingma	New challenges, emerging trends, and issues in regulation of migrating nurses.	2006	Policy, politics & nursing practice				176	2022-01-10 14:39:00	Journal Article	10.1177/1527154406291384	1527-1544		7	3	26		0	0	0	1	16	The delivery of nursing and health care services is increasingly global in nature, largely as the result of international trade and migration. For the delivery of care and services to be safe, international regulation must come into play. Ensuring nurse competency depends on evaluation in three fundamental areas: knowledge and skills, clinical judgment, and language competency. Countries use a va…			new challenges, emerging trends, and issues in regulation of migrating nurses	*10.1177/1527154406291384					DOI	Y		Y				Yes	Include		Include				Included	?
378	PM03	0	Mohamad Alameddine, Farah Naja, Sarah Abdel-Salam, Salwa Maalouf, Claudia Matta	Stakeholders' perspectives on the regulation and integration of complementary and alternative medicine products in Lebanon: a qualitative study.	2011	BMC complementary and alternative medicine				131	2022-01-10 14:39:00	Journal Article	10.1186/1472-6882-11-71	1472-6882		11		71		0	0	0	5	11	The regulation of the markets for Complementary and Alternative Medicine (CAM) products presents a global challenge. There is a dearth of studies that have examined or evaluated the regulatory policies of CAM products in the Eastern Mediterranean Region (EMR). We investigate the regulatory frameworks and the barriers for the proper regulation and integration of CAM products in Lebanon, as an exam…			stakeholders perspectives on the regulation and integration of complementary and alternative medicine products in lebanon a qualitative study	*10.1186/1472-6882-11-71					DOI	N		N				No
379	PM03	0	Nadine Ijaz, Heather Boon	Statutory Regulation of Traditional Medicine Practitioners and Practices: The Need for Distinct Policy Making Guidelines.	2018	Journal of alternative and complementary medicine (New York, N.Y.)				66	2022-01-10 14:39:00	Journal Article	10.1089/acm.2017.0346	1557-7708		24	4	307	313	0	0	0	2	4	The World Health Organization (WHO) has called for the increased statutory regulation of traditional and complementary medicine practitioners and practices, currently implemented in about half of nations surveyed. According to recent WHO data, however, the absence of policy guidelines in this area represents a significant barrier to implementation of such professional regulations. This commentary…			statutory regulation of traditional medicine practitioners and practices the need for distinct policy making guidelines	*10.1089/acm.2017.0346					DOI	Y		Y				Yes	Include		Include				Included	world? ( World Health Organization (WHO)
380	PM03	0	Nadine Ijaz, Heather Boon, Sandy Welsh, Allison Meads	Supportive but "worried": perceptions of naturopaths, homeopaths and Chinese medicine practitioners through a regulatory transition in Ontario, Canada.	2015	BMC complementary and alternative medicine				90	2022-01-10 14:39:00	Journal Article	10.1186/s12906-015-0846-6	1472-6882		15		312		0	0	0	4	7	In line with recent World Health Organization recommendations, many jurisdictions are taking steps to regulate practitioners of traditional, complementary and alternative medicine (TCAM). Previous studies have examined TCAM practitioners' generally-supportive views about professional regulation; however, little research has been conducted on TCAM practitioners' experiences and perspectives amidst…			supportive but "worried" perceptions of naturopaths, homeopaths and chinese medicine practitioners through a regulatory transition in ontario, canada	*10.1186/s12906-015-0846-6					DOI	N		N				No
381	PM03	0	Naseem Bazargan, Donald L Chi, Peter Milgrom	Exploring the potential for foreign-trained dentists to address workforce shortages and improve access to dental care for vulnerable populations in the United States: a case study from Washington State.	2010	BMC health services research				138	2022-01-10 14:39:00	Journal Article	10.1186/1472-6963-10-336	1472-6963		10		336		0	0	0	3	12	To address dental workforce shortages in underserved areas in the United States, some States have enacted legislation to make it easier for foreign dental school graduates to become licensed dentists. However, the extent to which foreign dental school graduates will solve the problem of dental workforce shortages is poorly understood. Furthermore, the potential impact that foreign-trained dentist…			exploring the potential for foreign-trained dentists to address workforce shortages and improve access to dental care for vulnerable populations in the united states a case study from washington state	*10.1186/1472-6963-10-336	1				DOI
382	PM03	0	Neil Hanlon, Mark Rosenberg, Rachael Clasby	Offloading social care responsibilities: recent experiences of local voluntary organisations in a remote urban centre in British Columbia, Canada.	2007	Health & social care in the community				170	2022-01-10 14:39:00	Journal Article	10.1111/j.1365-2524.2007.00693.x	0966-0410		15	4	343	351	0	0	0	3	15	Services offered by voluntary organisations are an integral but often overlooked component of health and social care. Of late, there has been a renewed interest in voluntary welfare provision as a viable alternative to state and market. Recent developments in welfare provision in Canada appear to have brought greater social care roles for the voluntary sector at the same time as new and arguably …			offloading social care responsibilities recent experiences of local voluntary organisations in a remote urban centre in british columbia, canada	*10.1111/j.1365-2524.2007.00693.x					DOI	N		N				No
383	PM03	0	Nicola D Thompson, Joseph F Perz, Anne C Moorman, Scott D Holmberg	Nonhospital health care-associated hepatitis B and C virus transmission: United States, 1998-2008.	2009	Annals of internal medicine				153	2022-01-10 14:39:00	Journal Article	10.7326/0003-4819-150-1-200901060-00007	1539-3704		150	1	33	39	0	0	0	4	13	In the United States, transmission of hepatitis B virus (HBV) and hepatitis C virus (HCV) from health care exposures has been considered uncommon. However, a review of outbreak information revealed 33 outbreaks in nonhospital health care settings in the past decade: 12 in outpatient clinics, 6 in hemodialysis centers, and 15 in long-term care facilities, resulting in 448 persons acquiring HBV or …			nonhospital health care-associated hepatitis b and c virus transmission united states, 1998-2008	*10.7326/0003-4819-150-1-200901060-00007					DOI	N		N				No
384	PM03	0	Nigel Rees, Lauren Smythe, Chloe Hogan, Julia Williams	Paramedic experiences of providing care in wales (UK) during the 2020 COVID-19 pandemic (PECC-19): a qualitative study using evolved grounded theory.	2021	BMJ open				4	2022-01-10 14:39:00	Journal Article	10.1136/bmjopen-2021-048677	2044-6055		11	6			0	0	0	4	1	To explore paramedic experiences of providing care during the 2020 COVID-19 pandemic and develop theory in order to inform future policy and practice. Qualitative study using constructivist evolved grounded theory (EGT) methodology. One-to-one semistructured interviews were conducted using a general interview guide. Voice over Internet Protocol was used through Skype. Conducted between March 2020…			paramedic experiences of providing care in wales (uk) during the 2020 covid-19 pandemic (pecc-19) a qualitative study using evolved grounded theory	*10.1136/bmjopen-2021-048677					DOI	N	intro	N				No
385	PM03	0	Nir Amir	[Combining herbs with medication--risks vs. chances].	2013	Harefuah				104	2022-01-10 14:39:00	Editorial		0017-7768		152	7	401	403	0	0	0	1	9	Traditional herbal medicine is driven by the use of plants or parts of plants, which have undergone minimal processing in order to treat disease and improve health. The article: "Traditional Immunosuppression--Lei Gong Teng in Modern Medicine", published in this issue of "Harefuah", raises the importance of integrating herbal medicine within the existing medical system. However, there are various…			[combining herbs with medication--risks vs chances]							N		N				No
386	PM03	0	Nur A Syah, Chris Roberts, Alison Jones, Lyndal Trevena, Koshila Kumar	Perceptions of Indonesian general practitioners in maintaining standards of medical practice at a time of health reform.	2015	Family practice				91	2022-01-10 14:39:00	Journal Article	10.1093/fampra/cmv057	1460-2229		32	5	584	590	0	0	0	5	7	There is little research on how GPs experience the demands of maintaining standards of medical practice in developing countries and what strategies might improve their capability to provide high-quality primary health care (PHC). This study aims to explore the underlying factors, which shape GPs' experience within the Indonesian PHC system and impact on their experience of professional practice. …			perceptions of indonesian general practitioners in maintaining standards of medical practice at a time of health reform	*10.1093/fampra/cmv057					DOI	Y		N		N		No
387	PM03	0	Olesia P Gulchii, Iryna M Khomenko, Nadiia M Zakharova, Oleksandra P Ivakhno, Nataliia V Piven	[Methodological approaches to upgrading public health professionals training competency-based model in Kkraine].	2018	Wiadomosci lekarskie (Warsaw, Poland : 1960)				53	2022-01-10 14:39:00	Journal Article		0043-5147		71	7	1336	1341	0	0	0	5	4	Introduction: Training programs for workforce in health area considered as a topical issue and regulates by numerous international and national standards and guidance. In public health system development circumstances the issue of enhance competences for doctors becomes particularly important. Modern achievements of andragogy, sociology and psychology can greatly improve the educational processes…			[methodological approaches to upgrading public health professionals training competency-based model in kkraine]		1
388	PM03	0	P M Johnson	Dental hygiene regulation: a global perspective.	2008	International journal of dental hygiene				158	2022-01-10 14:39:00	Journal Article	10.1111/j.1601-5037.2008.00317.x	1601-5037		6	3	221	228	0	0	0	1	14	Occupational regulation of health personnel is important to professional associations and their members, the public that relies on their services and the regulatory agencies responsible for their conduct. There is increasing interest in ensuring that dental hygiene regulation fosters the continuing evolution of the profession and its contribution to oral health. The keynote address for the 2007 R…			dental hygiene regulation a global perspective	*10.1111/j.1601-5037.2008.00317.x					DOI	Y	pH?	N		Y		Yes	Include		Include				Included	Canada
389	PM03	0	Pablo Muñoz-Cifuentes, Rodrigo Córdoba, Rogelio Altisent, María Teresa Delgado-Marroquín	[Autonomy and heteronomy, a necessary alliance to address smoking cessation. Views of professionals and patients].	2019	Gaceta sanitaria				57	2022-01-10 14:39:00	Journal Article	10.1016/j.gaceta.2018.04.018	1578-1283		33	5	401	407	0	0	0	4	3	To explore the perception of professionals and patients with regard to ethical issues involved in addressing the habit of smoking in primary care consultations. A qualitative study was designed, consisting of 12 semi-structured interviews with professionals, 7 interviews with patients and 2 focus groups with 6 professionals and 7 primary care patients (a total of 32 participants). An intentional …			[autonomy and heteronomy, a necessary alliance to address smoking cessation views of professionals and patients]	*10.1016/j.gaceta.2018.04.018					DOI	N		N				No
390	PM03	0	Paul E Mazmanian	Institute of Medicine recommends a continuing professional development institute for U.S. health professions.	2010	The Journal of continuing education in the health professions				145	2022-01-10 14:39:00	Editorial	10.1002/chp.20049	1554-558X		30	1	1	2	0	0	0	1	12	A workforce of knowledgeable professionals is critical to the discovery and application of best health care practices; yet, today in the United States, the professional health workforce is not consistently prepared to provide safe, high-quality health care, even as the nation spends more per capita on health care than any other country. The Institute of Medicine recently recommended creation of a…			institute of medicine recommends a continuing professional development institute for u s health professions	*10.1002/chp.20049	1				DOI
391	PM03	0	Paula Schaiquevich, Paula Taich, Natalia Riva, Francisco Leone, Nora Paternoster, Gabriel Mato, Paulo Cáceres Guido	[Current status and regulation of bioanalytical laboratories engaged in quantifying immunosuppressants for transplant patients in Argentina].	2016	Revista panamericana de salud publica = Pan American journal of public health				79	2022-01-10 14:39:00	Journal Article		1680-5348		39	3	142	148	0	0	0	7	6	Objective Determine the status of analytical laboratories that quantify immunosuppressants in transplant patients who are under therapeutic drug monitoring (TDM) for these drugs in Argentina in order to identify potential perfectible areas for action. Methods A survey of the clinical and analytical TDM centers in Argentina was conducted between September 2013 and November 2014 under the direction…			[current status and regulation of bioanalytical laboratories engaged in quantifying immunosuppressants for transplant patients in argentina]		1
392	PM03	0	Paulin-Bertrand Nguina Ekeme	[Elements constituting a grid of key competences of health professionals in the public hospitals of Yaoundé in Cameroon: The weight of socio-cultural barriers].	2018	Sante publique (Vandoeuvre-les-Nancy, France)				50	2022-01-10 14:39:00	Journal Article	10.3917/spub.185.0555	0995-3914		30	4	555	563	0	0	0	1	4	Researchers on skills management insist on the need to have a context-based approach. We highlight the components of a grid of key skills of health professionals in public hospitals of different categories in the city of Yaoundé in Cameroon. In order to have a global vision of the design, implementation, evaluation and practices around the key competencies of health professionals, 43 semi-directi…			[elements constituting a grid of key competences of health professionals in the public hospitals of yaoundé in cameroon the weight of socio-cultural barriers]	*10.3917/spub.185.0555					DOI	Y		Y		N/A	Full text not in English	Removed
393	PM03	0	Pavani Rangachari, Jacquelynn L Woods	Preserving Organizational Resilience, Patient Safety, and Staff Retention during COVID-19 Requires a Holistic Consideration of the Psychological Safety of Healthcare Workers.	2020	International journal of environmental research and public health				24	2022-01-10 14:39:00	Journal Article	10.3390/ijerph17124267	1660-4601		17	12			0	0	0	2	2	During the COVID-19 pandemic, healthcare workers are fighting a lethal virus with acute shortages of Personal Protective Equipment (PPE). These unprecedented circumstances have amplified the sources of emotional distress and worker burnout. However, many healthcare organizations (HCOs) in the United States, have opted for a "stoic approach" to healthcare worker support, i.e., no additional suppor…			preserving organizational resilience, patient safety, and staff retention during covid-19 requires a holistic consideration of the psychological safety of healthcare workers	*10.3390/ijerph17124267	1				DOI
394	PM03	0	Philip Lee, Thomas Oliver, A E Benjamin, Dorothy Lee	Politics, health policy, and the American character.	2006	Stanford law & policy review				174	2022-01-10 14:39:00	Historical Article		1044-4386		17	1	7	32	0	0	0	4	16				politics, health policy, and the american character								?	N		N		No
395	PM03	0	Philippa Spoel, Susan James	Negotiating public and professional interests: a rhetorical analysis of the debate concerning the regulation of midwifery in Ontario, Canada.	2006	The Journal of medical humanities				177	2022-01-10 14:39:00	Journal Article	10.1007/s10912-006-9016-7	1041-3545		27	3	167	186	0	0	0	2	16	This article investigates the uneasy process of integrating midwifery's alternative, women-centered model of childbirth care within the medically-dominated healthcare system in Canada. It analyses the impure processes of rhetorical identification and differentiation that characterized the debate about how to regulate midwifery in Ontario by examining a selection of submissions from diverse health…			negotiating public and professional interests a rhetorical analysis of the debate concerning the regulation of midwifery in ontario, canada	*10.1007/s10912-006-9016-7					DOI	Y		Y				Yes	Include		Include				Included	Canada (Ontario setting)
396	PM03	0	R A Khabriev, S V Ivantsov, A N Ignatov, B A Spasennikov	[The Problems of Socially Dangerous Acts of Medical Workers in Sphere of Biomedical Technologies].	2018	Problemy sotsial'noi gigieny, zdravookhraneniia i istorii meditsiny				60	2022-01-10 14:39:00	Journal Article	10.1016/0869-866X-2018-26-1-4-9	0869-866X		26	1	4	9	0	0	0	4	4	The complex problem is considered related to socially dangerous acts of medical workers in the sphere of biomedical technologies covering, besides "traditional" iatrogenic crimes, other risks of application of the mentioned technologies for criminal purposes. The study uses the results of original observations and theoretical findings and data of information content analysis of 2012-1017, data of…			[the problems of socially dangerous acts of medical workers in sphere of biomedical technologies]	*10.1016/0869-866X-2018-26-1-4-9					DOI	N		N				No
397	PM03	0	R J Cook, B M Dickens	Patient care and the health-impaired practitioner.	2002	International journal of gynaecology and obstetrics: the official organ of the International Federation of Gynaecology and Obstetrics				198	2022-01-10 14:39:00	Journal Article	10.1016/s0020-7292(02)00095-4	0020-7292		78	2	171	177	0	0	0	2	20	The risk of HIV-infected or otherwise impaired practitioners infecting or injuring their patients is very low, but is of proper concern to patients, practitioners and healthcare facilities. Practitioners' general legal and ethical duties to protect patients includes protection against their own liability to present risk of harm. Healthcare facilities have similar duties of care to protect patient…			patient care and the health-impaired practitioner	*10.1016/s0020-7292(02)00095-4					DOI	N		N				No
398	PM03	0	Renata Josi, Monica Bianchi	Advanced practice nurses, registered nurses and medical practice assistants in new care models in Swiss primary care: a focused ethnography of their professional roles.	2019	BMJ open				35	2022-01-10 14:39:00	Journal Article	10.1136/bmjopen-2019-033929	2044-6055		9	12			0	0	0	2	3	We aimed to analyse roles and tasks of advanced practice nurses (APNs), registered nurses (RNs) without advanced practice education and medical practice assistants (MPAs) with regard to chronic care in Swiss primary care (PC). The objective of this study was to explore the potential of new care models, involving these health professionals, which could meet changing future healthcare needs. An eth…			advanced practice nurses, registered nurses and medical practice assistants in new care models in swiss primary care a focused ethnography of their professional roles	*10.1136/bmjopen-2019-033929					DOI	Y		N		N		No
399	PM03	0	Rhonda T Heschel, Angela A Crowley, Sally S Cohen	State policies regarding nursing delegation and medication administration in child care settings: a case study.	2005	Policy, politics & nursing practice				183	2022-01-10 14:39:00	Journal Article	10.1177/1527154405275884	1527-1544		6	2	86	98	0	0	0	3	17	Medication administration is an essential component of quality child care, and nurses play a central role in assuring high-quality training of child care providers. Through key informant interviews and review of public documents, this case study explored the development of state statutes and regulations for medication administration training of child care providers in the state of Connecticut, nu…			state policies regarding nursing delegation and medication administration in child care settings a case study	*10.1177/1527154405275884					DOI	N		N				No
400	PM03	0	Ricardo Burg Ceccim, Teresa Borgert Armani, Dora Lúcia Leidens Correa de Oliveira, Luiz Fernando Bilibio, Maurício Moraes, Naiane Dartora Santos	[Imaginaries present in the training of health professionals in Brazil and the horizons of supplementary care regulation].	2008	Ciencia & saude coletiva				157	2022-01-10 14:39:00	English Abstract	10.1590/s1413-81232008000500021	1678-4561		13	5	1567	1578	0	0	0	6	14	This paper is part of a research into the imaginaries present in the training of health professionals with respect to the regulation and exercise of their profession. The professions selected were medicine, odontology and psychology, for which emerging courses require evaluation by the National Health Council. The imaginaries were understood as operators of the virtual and the real with the poten…			[imaginaries present in the training of health professionals in brazil and the horizons of supplementary care regulation]	*10.1590/s1413-81232008000500021					DOI	N		N		N/A	Not proper document	Removed
401	PM03	0	Richard Staines	Ensuring public safety.	2008	Nursing times				159	2022-01-10 14:39:00	News		0954-7762		104	30	10	11	0	0	0	1	14				ensuring public safety							N		N		N/A	Not proper document	Removed
402	PM03	0	Robert A Rosenheck, Douglas L Leslie, Jalpa A Doshi	Second-generation antipsychotics: cost-effectiveness, policy options, and political decision making.	2008	Psychiatric services (Washington, D.C.)				164	2022-01-10 14:39:00	Journal Article	10.1176/ps.2008.59.5.515	1075-2730		59	5	515	520	0	0	0	3	14	The Clinical Antipsychotic Trials of Intervention Effectiveness (CATIE) and other recent research suggest that second-generation antipsychotics other than clozapine may offer few, if any, advantages over first-generation antipsychotics, especially agents of intermediate potency. Thus the newer agents are not likely to generate sufficient benefit to justify their $11.5 billion annual cost. Policy …			second-generation antipsychotics cost-effectiveness, policy options, and political decision making	*10.1176/ps.2008.59.5.515					DOI	N		N				No
403	PM03	0	Robert Klitzman	Buying and selling human eggs: infertility providers' ethical and other concerns regarding egg donor agencies.	2016	BMC medical ethics				76	2022-01-10 14:39:00	Journal Article	10.1186/s12910-016-0151-z	1472-6939		17	1	71		0	0	0	1	6	Egg donor agencies are increasingly being used as part of IVF in the US, but are essentially unregulated, posing critical ethical and policy questions concerning how providers view and use them, and what the implications might be. Thirty-seven in-depth interviews of approximately 1 h were conducted - with 27 IVF providers and 10 patients. Clinicians vary in their views and interactions concerning…			buying and selling human eggs infertility providers ethical and other concerns regarding egg donor agencies	*10.1186/s12910-016-0151-z					DOI	N		N				No
404	PM03	0	S Di Saverio, F Pata, G Gallo, F Carrano, A Scorza, P Sileri, N Smart, A Spinelli, G Pellino	Coronavirus pandemic and colorectal surgery: practical advice based on the Italian experience.	2020	Colorectal disease : the official journal of the Association of Coloproctology of Great Britain and Ireland				30	2022-01-10 14:39:00	Journal Article	10.1111/codi.15056	1463-1318		22	6	625	634	0	0	0	9	2	The current COVID-19 pandemic is challenging healthcare systems at a global level. We provide a practical strategy to reorganize pathways of emergency and elective colorectal surgery during the COVID-19 pandemic. The authors, all from areas affected by the COVID-19 emergency, brainstormed remotely to define the key-points to be discussed. Tasks were assigned, concerning specific aspects of colore…			coronavirus pandemic and colorectal surgery practical advice based on the italian experience	*10.1111/codi.15056	1				DOI
405	PM03	0	S J Genuis	Dismembering the ethical physician.	2006	Postgraduate medical journal				182	2022-01-10 14:39:00	Journal Article	10.1136/pgmj.2005.037754	1469-0756		82	966	233	238	0	0	0	1	16	Physicians may experience ethical distress when they are caught in difficult clinical situations that demand ethical decision making, particularly when their preferred action may contravene the expectations of patients and established authorities. When principled and competent doctors succumb to patient wishes or establishment guidelines and participate in actions they perceive to be ethically in…			dismembering the ethical physician	*10.1136/pgmj.2005.037754					DOI	Y		N		N		No
406	PM03	0	S Laberon	[Psychological barriers to professional inclusion of people with mental disabilities].	2014	L'Encephale				98	2022-01-10 14:39:00	English Abstract	10.1016/j.encep.2014.04.007	0013-7006		40				0	0	0	1	8	Mental health in the workplace today are ubiquitous and cause significant dysfunction in organizations (turnover, absenteeism, presenteeism, early retirement, long sick…). Statements of professional unfitness for depression is of particular concern. The human and financial costs associated with the support of mental disability is important, in France it is estimated to 14 billion euros. Mental di…			[psychological barriers to professional inclusion of people with mental disabilities]	*10.1016/j.encep.2014.04.007					DOI	N		N		N/A	Not proper document	Removed
407	PM03	0	S Martínez-Diz, M Martínez Romero, M Fernández-Prada, M Cruz Piqueras, R Molina Ruano, M A Fernández Sierra	[Demands and expectations of parents who refuse vaccinations and perspective of health professional on the refusal to vaccinate].	2014	Anales de pediatria (Barcelona, Spain : 2003)				101	2022-01-10 14:39:00	English Abstract	10.1016/j.anpedi.2013.08.009	1695-9531		80	6	370	378	0	0	0	6	8	To examine the opinions, beliefs and attitudes about vaccination, of parents who decide not to vaccinate their children. To determine the opinions and attitudes of the health professionals on the behaviour towards childhood vaccination. Qualitative research based on semi-structured interviews and focal groups in Granada, Spain, including parents who chose to not vaccinate their children, and heal…			[demands and expectations of parents who refuse vaccinations and perspective of health professional on the refusal to vaccinate]	*10.1016/j.anpedi.2013.08.009					DOI	N		N		N/A	Not proper document	Removed
408	PM03	0	Sabine Salloch	Same same but different: why we should care about the distinction between professionalism and ethics.	2016	BMC medical ethics				85	2022-01-10 14:39:00	Journal Article	10.1186/s12910-016-0128-y	1472-6939		17	1	44		0	0	0	1	6	Medical professionalism forms a belief system which is used to defend physicians' ethos against counterforces which might threaten the integrity of medical practice. The current debates on professionalism, however, are characterized by the lack of a clear distinction between professional and ethical aspects of physicians' conduct. This article argues that a differentiation between professionalism…			same same but different why we should care about the distinction between professionalism and ethics	*10.1186/s12910-016-0128-y					DOI	N		N				No
409	PM03	0	Sabine Wicker, Pia Behrens, René Gottschalk	[COVID-19 with respect to occupational healthcare and public health services].	2021	Der Internist				2	2022-01-10 14:39:00	Journal Article	10.1007/s00108-021-01106-w	1432-1289		62	9	899	905	0	0	0	3	1	Healthcare personnel (HCP) have an occupation-related risk of an infection with severe acute respiratory syndrome coronavirus 2 (SARS-CoV-2) and can transmit COVID-19 to patients. The related occupational disease is the BK 3101. The frequency of suspected claims of occupation-related SARS-CoV‑2 infections and confirmed claims of COVID-19 occupational diseases, reporting obligations under the Germ…			[covid-19 with respect to occupational healthcare and public health services]	*10.1007/s00108-021-01106-w					DOI	N		N				No
410	PM03	0	Sandra Grace	CAM practitioners in the Australian health workforce: an underutilized resource.	2012	BMC complementary and alternative medicine				118	2022-01-10 14:39:00	Journal Article	10.1186/1472-6882-12-205	1472-6882		12		205		0	0	0	1	10	CAM practitioners are a valuable but underutilizes resource in Australian health care. Despite increasing public support for complementary and alternative medicine (CAM) little is known about the CAM workforce. Apart from the registered professions of chiropractic, osteopathy and Chinese medicine, accurate information about the number of CAM practitioners in the workforce has been difficult to ob…			cam practitioners in the australian health workforce an underutilized resource	*10.1186/1472-6882-12-205	1				DOI
411	PM03	0	Sarah Mahoney, Ruth M Sladek, Tim Neild	A longitudinal study of empathy in pre-clinical and clinical medical students and clinical supervisors.	2016	BMC medical education				78	2022-01-10 14:39:00	Journal Article	10.1186/s12909-016-0777-z	1472-6920		16	1	270		0	0	0	3	6	Although appropriate empathy in health professionals is essential, a loss of empathy can occur during medical education. The structure of clinical learning may be one factor that is implicated in a loss of empathy. This study examines student and doctor empathy, and possible associations between empathy and the structure of clinical learning. There were three groups of participants: medical stude…			a longitudinal study of empathy in pre-clinical and clinical medical students and clinical supervisors	*10.1186/s12909-016-0777-z					DOI	N		N				No
412	PM03	0	Sebastian Olikira Baine, Arabat Kasangaki, Euzobia Margaret Mugisha Baine	Task shifting in health service delivery from a decision and policy makers' perspective: a case of Uganda.	2018	Human resources for health				61	2022-01-10 14:39:00	Journal Article	10.1186/s12960-018-0282-z	1478-4491		16	1	20		0	0	0	3	4	Documented evidence shows that task shifting has been practiced in Uganda to bridge the gaps in the health workers' numbers since 1918. The objectives of this study were to provide a synthesis of the available evidence on task shifting in Uganda; to establish levels of understanding, perceptions on task shifting and acceptability from the decision and policy makers' perspective; and to provide re…			task shifting in health service delivery from a decision and policy makers perspective a case of uganda	*10.1186/s12960-018-0282-z	1				DOI
413	PM03	0	Senga Pemba, Sarah B Macfarlane, Rose Mpembeni, Alex J Goodell, Ephata E Kaaya	Tracking university graduates in the workforce: information to improve education and health systems in Tanzania.	2012	Journal of public health policy				115	2022-01-10 14:39:00	Journal Article	10.1057/jphp.2012.48	1745-655X		33				0	0	0	5	10	With a severe shortage of highly trained health professionals, Tanzania must make the best possible use of available human resources and support training institutions to educate more graduates. We highlight the overlooked but significant role of universities in collecting, managing, and using human resources data in Tanzania and in other countries struggling to build their health workforces. Alth…			tracking university graduates in the workforce information to improve education and health systems in tanzania	*10.1057/jphp.2012.48	1				DOI
414	PM03	0	Sharon Cummins, Scott Leischow, Linda Bailey, Terry Bush, Ken Wassum, Lesley Copeland, Shu-Hong Zhu	Knowledge and beliefs about electronic cigarettes among quitline cessation staff.	2016	Addictive behaviors				88	2022-01-10 14:39:00	Journal Article	10.1016/j.addbeh.2016.03.031	1873-6327		60		78	83	0	0	0	7	6	Smokers are asking health practitioners for guidance about using e-cigarettes as an aid to quitting. Several studies have surveyed physicians. However, in North America many smokers seek help from telephone quitlines rather than physicians. The objective of the current study was to assess quitline counselors' perceptions of e-cigarettes and what they tell callers about these products. An online c…			knowledge and beliefs about electronic cigarettes among quitline cessation staff	*10.1016/j.addbeh.2016.03.031	1				DOI
415	PM03	0	Simon Turner, Natalia Botero-Tovar, Maria Alejandra Herrera, Juan Pablo Borda Kuhlmann, Francisco Ortiz, Jean Carlo Ramírez, Luisa Fernanda Maldonado	Systematic review of experiences and perceptions of key actors and organisations at multiple levels within health systems internationally in responding to COVID-19.	2021	Implementation science : IS				7	2022-01-10 14:39:00	Journal Article	10.1186/s13012-021-01114-2	1748-5908		16	1	50		0	0	0	7	1	COVID-19 has presented challenges to healthcare systems and healthcare professionals internationally. After one year of the pandemic, the initial evidence on health system responses begins to consolidate, and there is a need to identify and synthesise experiences of responding to COVID-19 among healthcare professionals and other health system stakeholders. This systematic review of primary qualit…			systematic review of experiences and perceptions of key actors and organisations at multiple levels within health systems internationally in responding to covid-19	*10.1186/s13012-021-01114-2					DOI	Y		N		N		No
416	PM03	0	Soo Lee	Is there a need for professional regulation for primary care mental health workers?	2008	Quality in primary care				160	2022-01-10 14:39:00	Journal Article		1479-1072		16	4	263	267	0	0	0	1	14	Primary care mental health (PCMH) workers need not have a professional qualification. The development of the role of these workers highlights the influence of a number of factors that provide a framework that offers assurance of the protection of the public and the promotion of quality of care. Factors such as legislation, codes of practice, stringent recruitment procedures, clinical supervision,…			is there a need for professional regulation for primary care mental health workers		1
417	PM03	0	Stephen Jan, Ying Bian, Manuel Jumpa, Qingyue Meng, Norman Nyazema, Phusit Prakongsai, Anne Mills	Dual job holding by public sector health professionals in highly resource-constrained settings: problem or solution?	2005	Bulletin of the World Health Organization				184	2022-01-10 14:39:00	Journal Article	/S0042-96862005001000014	0042-9686		83	10	771	776	0	0	0	7	17	This paper examines the policy options for the regulation of dual job holding by medical professionals in highly resource-constrained settings. Such activity is generally driven by a lack of resources in the public sector and low pay, and has been associated with the unauthorized use of public resources and corruption. It is also typically poorly regulated; regulations are either lacking, or when…			dual job holding by public sector health professionals in highly resource-constrained settings problem or solution	*/S0042-96862005001000014	1				DOI
418	PM03	0	Surapon Nochaiwong, Chidchanok Ruengorn, Ratanaporn Awiphan, Yongyuth Ruanta, Waraporn Boonchieng, Sirisak Nanta, Woravut Kowatcharakul, Wanida Pumpaisalchai, Penkarn Kanjanarat, Pajaree Mongkhon, Kednapa Thavorn, Brian Hutton, Nahathai Wongpakaran, Tinakon Wongpakaran	Mental health circumstances among health care workers and general public under the pandemic situation of COVID-19 (HOME-COVID-19).	2020	Medicine				23	2022-01-10 14:39:00	Journal Article	10.1097/MD.0000000000020751	1536-5964		99	26			0	0	0	14	2	After the spread of the coronavirus disease 2019 (COVID-19) globally, upgraded quarantine and physical distancing strategy, strict infection measures, and government's strict lockdown have been abided to confront the spread of the COVID-19 in Thailand. During the COVID-19 pandemic, concerns about the mental health and psychosocial problems among health care workers and the general population are …			mental health circumstances among health care workers and general public under the pandemic situation of covid-19 (home-covid-19)	*10.1097/MD.0000000000020751					DOI	N		N				No
419	PM03	0	Susan C Slade, Kathleen Philip, Meg E Morris	Frameworks for embedding a research culture in allied health practice: a rapid review.	2018	Health research policy and systems				63	2022-01-10 14:39:00	Journal Article	10.1186/s12961-018-0304-2	1478-4505		16	1	29		0	0	0	3	4	Although allied health clinicians play a key role in the provision of healthcare, embedding a culture of research within public and private health systems remains a challenge. In this rapid review we critically evaluate frameworks for embedding research into routine allied health practice, as the basis for high quality, safe, efficient and consumer-focused care. A rapid review (PROSPERO: CRD42017…			frameworks for embedding a research culture in allied health practice a rapid review	*10.1186/s12961-018-0304-2	1				DOI
420	PM03	0	Suzanne Grant, Guro Huby, Francis Watkins, Kath Checkland, Ruth McDonald, Huw Davies, Bruce Guthrie	The impact of pay-for-performance on professional boundaries in UK general practice: an ethnographic study.	2009	Sociology of health & illness				156	2022-01-10 14:39:00	Journal Article	10.1111/j.1467-9566.2008.01129.x	1467-9566		31	2	229	245	0	0	0	7	13	The 2004 new General Medical Services (nGMS) contract exemplifies trends across the public services towards increased definition, measurement and regulation of professional work, with general practice income now largely dependent on the quality of care provided across a range of clinical and organisational indicators known collectively as the 'Quality and Outcomes Framework' (QOF). This paper rep…			the impact of pay-for-performance on professional boundaries in uk general practice an ethnographic study	*10.1111/j.1467-9566.2008.01129.x	1				DOI
421	PM03	0	Sylvia R Cruess	Professionalism and medicine's social contract with society.	2006	Clinical orthopaedics and related research				179	2022-01-10 14:39:00	Journal Article	10.1097/01.blo.0000229275.66570.97	0009-921X		449		170	176	0	0	0	1	16	Medicine's relationship with society has been described as a social contract: an "as if" contract with obligations and expectations on the part of both society and medicine, "each of the other". The term is often used without elaboration by those writing on professionalism in medicine. Based on the literature, society's expectations of medicine are: the services of the healer, assured competence,…			professionalism and medicine s social contract with society	*10.1097/01.blo.0000229275.66570.97					DOI	N		N				No
422	PM03	0	T Mills, D Winter, S Keith, D Fletcher	WE-E-211-01: Medical Physics in Federal and State Governments.	2012	Medical physics				123	2022-01-10 14:39:00	Journal Article	10.1118/1.4736140	2473-4209		39	6	3955		0	0	0	4	10	In 2010, FDA's Center for Devices and Radiological Health (CDRH) launched an "Initiative to Reduce Unnecessary Radiation Exposure from Medical Imaging" and held a public meeting on "Device Improvements to Reduce Unnecessary Radiation Exposure from Medical Imaging" March 30- 31, 2010). In follow-up, FDA is pursuing efforts using its regulatory authority as it applies to imaging equipment and manuf…			we-e-211-01 medical physics in federal and state governments	*10.1118/1.4736140					DOI	N		N				No
423	PM03	0	Tesnime Jebara, Scott Cunningham, Katie MacLure, Ahmed Awaisu, Abdulrouf Pallivalapila, Moza Al Hail, Derek Stewart	Health-related stakeholders' perceptions of clinical pharmacy services in Qatar.	2021	International journal of clinical pharmacy				18	2022-01-10 14:39:00	Journal Article	10.1007/s11096-020-01114-0	2210-7711		43	1	107	117	0	0	0	7	1	Background In Qatar, the National Vision 2030 and the National Health Strategy 2018-2022 articulate the need to improve healthcare delivery by better utilisation of the skilled workforce. In this regard, pharmacy practice is rapidly advancing and several extended pharmacy services are now available in institutionalised settings. Objective This study aimed to determine health-related stakeholders'…			health-related stakeholders perceptions of clinical pharmacy services in qatar	*10.1007/s11096-020-01114-0	1				DOI
424	PM03	0	Thaciana Dos S Alcântara, Thelma Onozato, Fernando de C Araújo Neto, Aline S Dosea, Luiza C Cunha, Dyego C S A de Araújo, Déborah Pimentel, Divaldo P Lyra Junior	Perceptions of a group of hospital pharmacists and other professionals of the implementation of clinical pharmacy at a high complexity public hospital in Brazil.	2018	BMC health services research				62	2022-01-10 14:39:00	Journal Article	10.1186/s12913-018-3036-7	1472-6963		18	1	242		0	0	0	8	4	During the process of implementation of clinical pharmacy services, internal and external factors may favor or hinder the incorporation of care into the hospital routine. This study aimed to understand the perceptions of a group of hospital pharmacists and other professionals of the implementation of clinical pharmacy at a high complexity public hospital in Brazil. A focus group with 16 pharmacis…			perceptions of a group of hospital pharmacists and other professionals of the implementation of clinical pharmacy at a high complexity public hospital in brazil	*10.1186/s12913-018-3036-7					DOI	N		N				No
425	PM03	0	Tinda Rabie	Construct validity and internal consistency of Hall's Professionalism Scale: tested on South African nurses.	2019	BMC research notes				40	2022-01-10 14:39:00	Journal Article	10.1186/s13104-019-4515-6	1756-0500		12	1	486		0	0	0	1	3	In South Africa, appropriate criteria to measure the professional standing of professional nurses are essential. Internationally, there are professionalism scales by which to measure professionalism, but none could be identified that were particular to the South African context. Hall's Professionalism Scale consists of 50 items and was specifically developed to measure the attitudes and ideologie…			construct validity and internal consistency of hall s professionalism scale tested on south african nurses	*10.1186/s13104-019-4515-6					DOI	N		N				No
426	PM03	0	Tracy M Hilliard, Matthew L Boulton	Public health workforce research in review: a 25-year retrospective.	2012	American journal of preventive medicine				125	2022-01-10 14:39:00	Journal Article	10.1016/j.amepre.2012.01.031	1873-2607		42	5			0	0	0	2	10	The Robert Wood Johnson Foundation commissioned a systematic review of public health workforce literature in fall 2010. This paper reviews public health workforce articles published from 1985 to 2010 that support development of a public health workforce research agenda, and address four public health workforce research themes: (1) diversity; (2) recruitment, retention, separation, and retirement;…			public health workforce research in review a 25-year retrospective	*10.1016/j.amepre.2012.01.031	1				DOI
427	PM03	0	Udo Schuklenk, Ricardo Smalling	Queer patients and the health care professional-regulatory arrangements matter.	2013	The Journal of medical humanities				111	2022-01-10 14:39:00	Journal Article	10.1007/s10912-013-9211-2	1573-3645		34	2	93	99	0	0	0	2	9	This paper discusses a number of critical ethical problems that arise in interactions between queer patients and health care professionals attending them. Using real-world examples, we discuss the very practical problems queer patients often face in the clinic. Health care professionals face conflicts in societies that criminalise same sex relationships. We also analyse the question of what ought…			queer patients and the health care professional-regulatory arrangements matter	*10.1007/s10912-013-9211-2					DOI	N		N				No
428	PM03	0	V T Morozova, E V Naumova	[The issues and basic principles of training of physicians of clinical laboratory diagnostics].	2012	Klinicheskaia laboratornaia diagnostika				119	2022-01-10 14:39:00	English Abstract		0869-2084			7	61	64	0	0	0	2	10	The article considers the main positions concerning the clinical laboratory diagnostics as an independent clinical specialty and the principles of professional training and improvement of specialists. The basic issues complicating the training and improvement of personnel to be kept in line with actual needs of laboratory service of public health system are discussed. Among them are the availabil…			[the issues and basic principles of training of physicians of clinical laboratory diagnostics]							N		N		N/A	Not proper document	Removed
429	PM03	0	Vanda Marković-Peković	Regulation of the apothecary activity in Bosnia and Herzegovina over the Austro-Hungarian period.	2021	Medicinski glasnik : official publication of the Medical Association of Zenica-Doboj Canton, Bosnia and Herzegovina				9	2022-01-10 14:39:00	Journal Article	10.17392/1355-21	1840-2445		18	2	343	351	0	0	0	1	1	Aim To present the regulations governing the operation of pharmacies in Bosnia and Herzegovina over the Austro-Hungarian rule (1878-1918). Methods Qualitative secondary data analysis was used. Results The Austro-Hungarian government had found poor population's health, insufficient health facilities and qualified staff. For a long time, population was treated by old methods of medicine and pharmac…			regulation of the apothecary activity in bosnia and herzegovina over the austro-hungarian period	*10.17392/1355-21	1				DOI
430	PM03	0	Vicki Erasmus, Anita Huis, Anke Oenema, Pepijn van Empelen, Matthijs C Boog, Elise H E van Beeck, Suzanne Polinder, Ewout W Steyerberg, Jan Hendrik Richardus, Margreet C Vos, Ed F van Beeck	The ACCOMPLISH study. A cluster randomised trial on the cost-effectiveness of a multicomponent intervention to improve hand hygiene compliance and reduce healthcare associated infections.	2011	BMC public health				130	2022-01-10 14:39:00	Journal Article	10.1186/1471-2458-11-721	1471-2458		11		721		0	0	0	11	11	Public health authorities have recognized lack of hand hygiene in hospitals as one of the important causes of preventable mortality and morbidity at population level. The implementation strategy ACCOMPLISH (Actively Creating COMPLIance Saving Health) targets both individual and environmental determinants of hand hygiene. This study aims to evaluate the cost-effectiveness of a multicomponent imple…			the accomplish study a cluster randomised trial on the cost-effectiveness of a multicomponent intervention to improve hand hygiene compliance and reduce healthcare associated infections	*10.1186/1471-2458-11-721					DOI	N		N				No
431	PM03	0	Vishal K Gupta, Helena Hansen, Sonia Mendoza, Xinlin Linda Chen, Ronnie G Swift	Merging Outpatient Addiction and Opioid-Maintenance Programs During A Disaster: Lessons From Hurricane Sandy.	2017	Disaster medicine and public health preparedness				75	2022-01-10 14:39:00	Journal Article	10.1017/dmp.2016.190	1938-744X		11	5	531	537	0	0	0	5	5	After Hurricane Sandy flooded Bellevue Hospital in New York City, its opiate maintenance patients were displaced and Bellevue's outpatient program was temporarily merged with the program at Metropolitan Hospital for continuation of care. The merger forced Metropolitan to accommodate a program twice as large as its own and required special staff coordination and adjustments in clinical care. Physi…			merging outpatient addiction and opioid-maintenance programs during a disaster lessons from hurricane sandy	*10.1017/dmp.2016.190	1				DOI
432	PM03	0	W C Gaventa	Rekindling commitment: reflections from a pastoral educator enmeshed in direct support professional workforce development and person centered supports.	2008	Journal of intellectual disability research : JIDR				162	2022-01-10 14:39:00	Journal Article	10.1111/j.1365-2788.2008.01070.x	1365-2788		52	7	598	607	0	0	0	1	14	Services with people with intellectual disabilities (ID) are increasingly structured by regulations, policies and licensing standards by public funding entities. The key responsibility for direct care staff often becomes that of compliance with all the rules and regulations. The impact of an increasing focus on compliance with regulations in the systems of services and supports for people with ID…			rekindling commitment reflections from a pastoral educator enmeshed in direct support professional workforce development and person centered supports	*10.1111/j.1365-2788.2008.01070.x	1				DOI
433	PM03	0	W Dale Dauphinee, Robyn Tamblyn, Sylvia R Cruess, Richard L Cruess	Commentary: one strategy for building public trust in changing times.	2010	Academic medicine : journal of the Association of American Medical Colleges				142	2022-01-10 14:39:00	Editorial	10.1097/ACM.0b013e3181dbfb41	1938-808X		85	6	941	944	0	0	0	4	12	Major health care reforms are being debated in the United States. While these debates address issues of access and cost, the systems-based problems of patient safety, continuous quality improvement, and an integrated approach to continuing professional development (CPD) remain traditional opportunities for the profession to directly improve health care and maintain professional accountability. Su…			commentary one strategy for building public trust in changing times	*10.1097/ACM.0b013e3181dbfb41					DOI	N	ph ?	N				No
434	PM03	0	Xiaojian Duan, Xin Ni, Lei Shi, Leijing Zhang, Yuan Ye, Huitong Mu, Zhe Li, Xin Liu, Lihua Fan, Yongchen Wang	The impact of workplace violence on job satisfaction, job burnout, and turnover intention: the mediating role of social support.	2019	Health and quality of life outcomes				43	2022-01-10 14:39:00	Journal Article	10.1186/s12955-019-1164-3	1477-7525		17	1	93		0	0	0	10	3	Workplace violence (WPV) is a global public health problem and has caused a serious threat to the physical and mental health of healthcare workers. Moreover, WPV also has an adverse effect on the workplace behavior of healthcare workers. This study has three purposes: (1) to identify the prevalence of workplace violence against physicians; (2) to examine the association between exposure to WPV, j…			the impact of workplace violence on job satisfaction, job burnout, and turnover intention the mediating role of social support	*10.1186/s12955-019-1164-3					DOI	N		N				No
435	PM03	0	Yu V Burdastova	[PROBLEMS OF HUMAN RESOURCES DEVELOPMENT IN HEALTHCARE].	2020	Problemy sotsial'noi gigieny, zdravookhraneniia i istorii meditsiny				16	2022-01-10 14:39:00	Journal Article	10.32687/0869-866X-2020-28-s2-1162-1167	0869-866X		28		1162	1167	0	0	0	1	2	This article is devoted to current issues of human resources development in healthcare. The article emphasizes that the effectiveness of the healthcare system and the quality of medical care delivery deeply depend on the results of the work of medical workers, which are determined by their knowledge, skills and motivation. Considering the necessity of providing the healthcare sector with highly q…			[problems of human resources development in healthcare]	*10.32687/0869-866X-2020-28-s2-1162-1167	1				DOI
436	PM03	0	Yu Xu, Flore He	Transition programs for internationally educated nurses: what can the United States learn from the United Kingdom, Australia, and Canada?	2012	Nursing economic$				121	2022-01-10 14:39:00	Journal Article		0746-1739		30	4	215	223	0	0	0	2	10	It is critical to conduct competency assessments of internationally educated nurses (IENs) to ensure public safety, as well as uphold accountability to nursing as a regulated profession. Transition programs are needed because of the required proficiency of the working language, as well as differences in nursing education, national health care systems, nursing practice and culture, etc. Transition…			transition programs for internationally educated nurses what can the united states learn from the united kingdom, australia, and canada							Y		Y	https://pubmed.ncbi.nlm.nih.gov/22970552/			Yes	Include		Include				Included	US, UK, Australia, and Canada
437	PM03	0	Øyfrid Larsen Moen, Birgitta Hedelin, Marie Louise Hall-Lord	Public health nurses' conceptions of their role related to families with a child having attention-deficit/hyperactivity disorder.	2014	Scandinavian journal of caring sciences				103	2022-01-10 14:39:00	Journal Article	10.1111/scs.12076	1471-6712		28	3	515	522	0	0	0	3	8	Attention-deficit/hyperactivity disorder is one of the most common behavioural disorders diagnosed in children. Children who have this disorder have difficulties regarding regulation of their emotions, maintaining attention and impulse control. Parents may need guidance in creating structure and predictable boundaries. One of the personnel who meet these families is the public health nurse. The a…			public health nurses conceptions of their role related to families with a child having attention-deficit/hyperactivity disorder	*10.1111/scs.12076	1				DOI
438	PM04	0	Anna Schneider, Matthias Weigl	Associations between psychosocial work factors and provider mental well-being in emergency departments: A systematic review.	2018	PloS one				1	2022-01-10 14:48:12	Journal Article	10.1371/journal.pone.0197375	1932-6203		13	6			0	0	0	2	4	Emergency departments (ED) are complex and dynamic work environments with various psychosocial work stressors that increase risks for providers' well-being. Yet, no systematic review is available which synthesizes the current research base as well as quantitatively aggregates data on associations between ED work factors and provider well-being outcomes. We aimed at synthesizing the current resear…			associations between psychosocial work factors and provider mental well-being in emergency departments a systematic review	*10.1371/journal.pone.0197375					DOI	N		N				No
439	PM04	0	Asim Alam, Jason Klemensberg, Joshua Griesman, Chaim M Bell	The characteristics of physicians disciplined by professional colleges in Canada.	2011	Open medicine : a peer-reviewed, independent, open-access journal				8	2022-01-10 14:48:12	Comparative Study		1911-2092		5	4			0	0	0	4	11	The identification of health care professionals who are incompetent, impaired, uncaring or have criminal intent has received increasing attention in recent years. These individuals are often subject to disciplinary action by professional licensing authorities. To date, no national data exist for Canadian physicians disciplined for professional misconduct. We sought to describe the characteristics…			the characteristics of physicians disciplined by professional colleges in canada							N		N		N/A	Not proper document	Removed
440	PM04	0	Carine Franc, Aurélie Pierre	Compulsory private complementary health insurance offered by employers in France: implications and current debate.	2015	Health policy (Amsterdam, Netherlands)				2	2022-01-10 14:48:12	Journal Article	10.1016/j.healthpol.2014.12.014	1872-6054		119	2	111	116	0	0	0	2	7	In January 2013, within the framework of a National Inter-professional Agreement (NIA), the French government required all employers (irrespective of the size of their business) to offer private complementary health insurance to their employees from January 2016. The generalization of group complementary health insurance to all employees will directly affect insurers, employers and employees, as …			compulsory private complementary health insurance offered by employers in france implications and current debate	*10.1016/j.healthpol.2014.12.014					DOI	N		N				No
441	PM04	0	Claire B Blaauw, John J van den Dobbelsteen, Joep H Hubben	[Legal aspects of video registration during operations--the digital operating room assistant: opportunity or threat?].	2011	Nederlands tijdschrift voor geneeskunde				6	2022-01-10 14:48:12	English Abstract		1876-8784		155	32			0	0	0	3	11	Video registration in hospitals is becoming increasingly frequent and an increasing number of surgical procedures are performed with the help of video imaging. The Technical University of Delft is developing a safety system that will use video images to directly inform medical staff of technical problems during surgery so that necessary adjustments can be made in time: the digital operating room …			[legal aspects of video registration during operations--the digital operating room assistant opportunity or threat ]		1
442	PM04	0	Deirdre FitzGerald, Ruth-Anne Keane, Alex Reid, Desmond O'Neill	Ageing, cognitive disorders and professional practice.	2013	Age and ageing				4	2022-01-10 14:48:12	Journal Article	10.1093/ageing/aft068	1468-2834		42	5	608	614	0	0	0	4	9	the workforce is ageing. The contribution of older workers is considerable. Their occupational health profiles differ from those of younger workers. we wished to establish whether consideration has been given by regulatory and professional bodies of the impact of ageing-related conditions such as dementia on professional practice. We e-mailed a questionnaire to 22 regulatory and professional bodi…			ageing, cognitive disorders and professional practice	*10.1093/ageing/aft068	1				DOI
443	PM04	0	Denise M Flook	The professional nurse and regulation.	2003	Journal of perianesthesia nursing : official journal of the American Society of PeriAnesthesia Nurses				9	2022-01-10 14:48:12	Journal Article	10.1016/s1089-9472(03)00085-6	1089-9472		18	3	160	167	0	0	0	1	19	The regulation of nursing began as a simple registry process to protect the nursing title and the public. Today, the primary purpose is still the protection of the public through defining nursing practice, approving nursing education, and overseeing the competence of nurses through licensing and disciplinary rules and regulations. State Boards of Nursing are legislatively given the authority to l…			the professional nurse and regulation	*10.1016/s1089-9472(03)00085-6					DOI	Y		Y				Yes	Include		Include				Included	United States
444	PM04	0	Kate Diesfeld	Analysis of legal cases for prevention of elder abuse: decisions from New Zealand.	2011	Journal of law and medicine				7	2022-01-10 14:48:12	Journal Article		1320-159X		18	4	737	748	0	0	0	1	11	Elder abuse is a universal concern and is gaining greater public and professional attention. This increased concern to protect elders is internationally evident in policy reform, multidisciplinary research and education. Yet neglect in care settings continues. This research responds by contributing to the international effort to promote humane care for elders who are in a position of dependence, …			analysis of legal cases for prevention of elder abuse decisions from new zealand		1
445	PM04	0	Kathleen Leslie	Recent changes to the governance and accountability of the regulated health professions in Ontario.	2012	Nursing leadership (Toronto, Ont.)				5	2022-01-10 14:48:12	Journal Article	10.12927/cjnl.2012.22964	1910-622X		25	2	70	80	0	0	0	1	10	Recent legislative changes to the governance and accountability of the health professions in Ontario have seen greater government involvement in the self-regulated health professions. The mandate of all self-regulatory bodies for the health professions in Ontario is protection of the public. Self-regulating professions monitor and enforce standards for entry to practice and continuing competence.…			recent changes to the governance and accountability of the regulated health professions in ontario	*10.12927/cjnl.2012.22964					DOI	Y		Y				Yes	Include		Include				Included	Australia, the United Kingdom, and Ontario, Canada
446	PM04	0	Kathryn M Rost, Donna Marshall, Stanley Xu	Intervention impact on depression product appraisal and purchasing behavior by employers: a randomized trial.	2014	BMC health services research				3	2022-01-10 14:48:12	Journal Article	10.1186/1472-6963-14-426	1472-6963		14		426		0	0	0	3	8	Employers can purchase high quality depression products that provide the type, intensity and duration of depression care management shown to improve work outcomes sufficiently for many employers to achieve a return on investment. The purpose of this randomized controlled trial was to test an intervention to encourage employers to purchase a high quality depression product for their workforce. Twe…			intervention impact on depression product appraisal and purchasing behavior by employers a randomized trial	*10.1186/1472-6963-14-426	1				DOI
447	WS01	94	Rebecca L. Haffajee, Amy S. B. Bohnert, Pooja A. Lagisetty	Policy Pathways to Address Provider Workforce Barriers to Buprenorphine Treatment	2018	American Journal Of Preventive Medicine	Elsevier Science Inc			1	2022-01-10 23:58:50	Article	10.1016/j.amepre.2017.12.022	0749-3797		54	6			94	23.5	31	3	4	At least 2.3 million people in the U.S. have an opioid use disorder, less than 40% of whom receive evidence-based treatment. Buprenorphine used as part of medication-assisted treatment has high potential to address this gap because of its approval for use in non-specialty outpatient settings, effectiveness at promoting abstinence, and cost effectiveness. However, less than 4% of licensed physicia…			policy pathways to address provider workforce barriers to buprenorphine treatment	*10.1016/j.amepre.2017.12.022					DOI	N		N				No
448	WS01	73	H Tilson, KM Gebbie	The public health workforce	2004	Annual Review Of Public Health	Annual Reviews			2	2022-01-10 23:58:50	Article	10.1146/annurev.publhealth.25.102802.124357	0163-7525		25		341	356	73	4.06	37	2	18	The development of a fully-competent public health workforce as a key component of the nation's public health infrastructure has become the focus of increasing attention. The subject is included in one, and is the major topic of a second, report from the Institute of Medicine published late in 2002. Workforce issues have stimulated the convening of the majority of public health-related associatio…			the public health workforce	*10.1146/annurev.publhealth.25.102802.124357	1				DOI
449	WS01	47	Peter R. Noyce	Providing patient care through community pharmacies in the UK: Policy, practice, and research	2007	Annals Of Pharmacotherapy	Sage Publications Inc			3	2022-01-10 23:58:50	Article	10.1345/aph.1K015	1060-0280		41	5	861	868	47	3.13	47	1	15	OBJECTIVE: To describe the provision of patient services through community pharmacies in the UK, with particular reference to England, and to explore the research evidence and policy developments for enhancing the contribution of community pharmacy to primary care and public health. FINDINGS: In the UK, National Health Service (NHS) pharmaceutical services are delivered under contract by privatel…			providing patient care through community pharmacies in the uk policy, practice, and research	*10.1345/aph.1K015					DOI	N	?	N				No
450	WS01	37	Susan C. Slade, Kathleen Philip, Meg E. Morris	Frameworks for embedding a research culture in allied health practice: a rapid review	2018	Health Research Policy And Systems	Bmc			4	2022-01-10 23:58:50	Review	10.1186/s12961-018-0304-2	1478-4505		16				37	9.25	12	3	4	Background: Although allied health clinicians play a key role in the provision of healthcare, embedding a culture of research within public and private health systems remains a challenge. In this rapid review we critically evaluate frameworks for embedding research into routine allied health practice, as the basis for high quality, safe, efficient and consumer-focused care.			frameworks for embedding a research culture in allied health practice a rapid review	*10.1186/s12961-018-0304-2	1				DOI
451	WS01	37	Mike Saks, Judith Allsop	Social Policy, Professional Regulation and Health Support Work in the United Kingdom	2007	Social Policy And Society	Cambridge Univ Press			5	2022-01-10 23:58:50	Article	10.1017/S1474746406003435	1474-7464		6	2	165	177	37	2.47	19	2	15	This paper examines the neglected area of health support work in the United Kingdom in the context of recent social policy and studies of professionalisation. A variety of socioeconomic trends have led policy makers to give greater consideration to this section of the healthcare workforce. Professional regulatory issues and recent reviews in the health field have provided the leverage to alter ex…			social policy, professional regulation and health support work in the united kingdom	*10.1017/S1474746406003435					DOI	Y		Y				Yes	Include		Include				Included	United Kingdom
[truncated: 4,388 more rows]
[truncated: 13 more columns]

## Sheet: New_Piv_Country
Row Labels	Count of Countries
United States	39
United Kingdom	23
Australia	14
Canada	13
New Zealand	7
India	5
Japan	4
China	4
Thailand	3
Not specified	3
South Korea	3
South Africa	3
Vietnam	2
Finland	2
Germany	2
Taiwan	2
Denmark	2
Switzerland	2
Caribbean	2
Singapore	2
Saudi Arabia	2
Netherlands	2
European Union	1
Iran	1
Cameroon	1
Portugal	1
Ghana	1
Poland	1
Colombia	1
Philippines	1
Belgium	1
Peru	1
United Arab Emirates	1
Papua New Guinea	1
France	1
Oman	1
Sierra Leone	1
Sweden	1
Uganda	1
Norway	1
Brazil	1
Nigeria	1
Bahrain	1
Sri Lanka	1
Indonesia	1
Spain	1
Guyana	1
Armenia	1
Tanzania	1
Zimbabwe	1
Ukraine	1
Mexico	1
Egypt	1
Lesotho	1
Cote d'Ivoire	1
Latin America	1
Senegal	1
Kuwait	1
Russia	1
Kenya	1
Cambodia	1
South Sudan	1
Botswana	1
Italy	1
Bangladesh	1
Israel	1
Qatar	1
Ireland	1
Angola	1
Nepal	1
Mozambique	1
Grand Total	190
[truncated: 72 more rows]

## Sheet: New_Piv_Continent
Row Labels	Count of Continent(s)
[truncated: 16 more rows]

[truncated: 7 more sheets: Analysis_AV, piv_Country, piv_Field, piv_Cred, piv_Reg, piv_BigPicture, Summary]
